# Supplementary material for: Utilization of social media communities for caregiver information support in stroke recovery: An analysis of content and interactions
Source: PLoS One. 2022 Jan 26;17(1):e0262919. doi: 10.1371/journal.pone.0262919 (PMC8791510; doi:10.1371/journal.pone.0262919)
Supplement: S1 File — (XLSX) [file pone.0262919.s001.xlsx]

## Sheet: stroke
Category: All categories
Month	Stroke: (Worldwide)	Cerebrovascular Accident: (Worldwide)	Transient ischemic attack: (Worldwide)	Traumatic brain injury: (Worldwide)	Apoplexy: (Worldwide)	Cerebrovascular Stroke: (Worldwide)	ischemic stroke: (Worldwide)	Cerebral Stroke: (Worldwide)	hemorrhagic stroke: (Worldwide)	stroke defination: (Worldwide)	atrial fibrillation stroke: (Worldwide)	Cerebral haemorrhage: (Worldwide)	Haemorrhage stroke: (Worldwide)	Lacunar stroke: (Worldwide)	lacunar infarct: (Worldwide)	Average
2011-01	63	90	36	70	91	47	34	36	17	45	80	79	13	54	56	54.0667
2011-02	78	74	63	70	100	33	37	83	21	0	51	41	39	42	55	52.4667
2011-03	71	83	40	76	63	67	30	62	22	0	75	100	59	44	63	57
2011-04	65	50	43	86	84	56	40	78	21	0	56	67	38	41	60	52.3333
2011-05	61	39	37	72	63	60	44	50	24	85	35	100	24	32	76	53.4667
2011-06	65	52	40	53	86	46	39	51	22	0	36	64	24	85	44	47.1333
2011-07	56	59	37	59	71	61	33	62	24	0	36	26	12	39	37	40.8
2011-08	58	84	38	71	79	66	34	40	24	41	40	86	47	37	91	55.7333
2011-09	60	50	54	59	72	92	43	51	21	0	76	24	22	54	66	49.6
2011-10	67	56	46	70	84	100	38	77	21	0	83	67	21	57	68	57
2011-11	69	60	47	77	62	47	38	66	22	0	47	45	43	51	33	47.1333
2011-12	57	64	37	61	75	27	29	54	21	38	67	78	42	28	71	49.9333
2012-01	69	72	46	56	68	55	37	57	15	70	72	0	29	31	55	48.8
2012-02	67	78	47	74	76	57	42	58	30	0	78	63	50	21	50	52.7333
2012-03	64	86	41	81	75	65	40	73	21	33	46	10	37	55	50	51.8
2012-04	64	68	44	84	91	44	38	54	27	71	54	84	30	64	45	57.4667
2012-05	63	64	32	74	63	59	35	57	25	33	41	69	47	50	89	53.4
2012-06	62	55	33	59	82	53	27	56	24	0	51	20	38	65	63	45.8667
2012-07	58	53	36	55	68	65	38	50	27	67	51	30	9	66	69	49.4667
2012-08	59	76	37	68	77	35	42	60	18	0	59	97	37	59	80	53.6
2012-09	62	66	41	82	96	41	38	61	21	33	82	79	28	100	47	58.4667
2012-10	65	65	33	80	73	53	45	77	20	0	75	71	34	77	62	55.3333
2012-11	62	60	35	84	71	75	42	62	28	30	63	54	9	46	64	52.3333
2012-12	57	51	30	61	53	37	43	52	24	0	58	71	8	77	47	44.6
2013-01	66	57	42	67	88	60	40	67	27	84	77	58	32	25	71	57.4
2013-02	63	66	46	71	68	69	46	55	32	30	78	44	17	49	54	52.5333
2013-03	65	61	45	77	81	62	49	67	31	54	48	72	23	73	74	58.8
2013-04	68	68	50	72	78	77	44	74	35	0	83	65	69	33	75	59.4
2013-05	62	60	37	70	75	56	42	72	21	27	37	86	60	40	69	54.2667
2013-06	59	55	49	62	64	77	35	41	23	54	67	80	31	69	92	57.2
2013-07	57	56	44	70	73	52	35	51	22	0	48	48	23	57	51	45.8
2013-08	56	50	46	64	74	42	39	56	25	53	73	55	45	64	58	53.3333
2013-09	57	68	45	67	78	55	44	40	26	52	86	31	44	43	51	52.4667
2013-10	65	57	43	66	86	84	43	69	28	100	62	22	56	83	61	61.6667
2013-11	66	82	100	82	80	81	56	48	30	0	63	38	50	34	78	59.2
2013-12	57	64	46	58	54	76	35	52	29	25	52	82	21	42	58	50.0667
2014-01	63	69	41	68	76	63	38	64	34	0	58	35	33	53	52	49.8
2014-02	64	69	58	74	69	46	52	51	35	0	74	53	0	70	57	51.4667
2014-03	63	79	43	63	89	37	53	86	32	23	63	27	45	66	56	55
2014-04	62	66	45	90	65	42	49	53	29	47	62	42	20	82	50	53.6
2014-05	63	74	41	67	74	34	43	63	23	48	46	35	40	71	69	52.7333
2014-06	60	57	43	61	67	28	41	61	25	0	37	24	60	68	63	46.3333
2014-07	58	61	37	54	61	27	40	55	23	0	53	8	22	58	59	41.0667
2014-08	59	41	39	56	72	61	47	53	24	26	62	16	30	83	69	49.2
2014-09	63	56	63	70	63	49	45	70	21	75	100	44	14	38	69	56
2014-10	66	80	44	74	64	68	55	76	29	24	79	21	27	43	72	54.8
2014-11	63	80	44	65	71	73	42	71	30	49	44	43	34	51	48	53.8667
2014-12	61	54	32	58	64	46	45	54	26	24	43	35	47	43	47	45.2667
2015-01	60	51	42	63	84	96	39	54	30	23	74	53	32	51	55	53.8
2015-02	62	68	49	73	81	73	52	61	31	24	73	29	20	91	51	55.8667
2015-03	64	61	35	78	67	90	59	77	40	0	58	52	19	73	73	56.4
2015-04	66	78	39	83	73	61	53	76	32	46	82	74	19	69	59	60.6667
2015-05	65	54	44	55	79	39	47	57	30	0	64	58	43	79	52	51.0667
2015-06	65	47	36	64	59	52	51	44	32	23	56	34	45	44	68	48
2015-07	60	53	36	53	80	39	49	55	25	45	43	26	25	54	58	46.7333
2015-08	61	62	28	57	73	55	49	57	23	0	70	39	25	66	66	48.7333
2015-09	63	64	42	72	77	49	46	65	28	43	65	44	48	45	71	54.8
2015-10	67	62	48	66	74	65	76	50	31	41	53	48	34	65	72	56.8
2015-11	66	67	36	74	73	70	65	68	30	0	49	31	41	56	69	53
2015-12	62	66	41	58	66	49	54	68	30	21	41	44	18	67	56	49.4
2016-01	64	69	42	54	67	38	50	66	26	22	62	25	36	71	64	50.4
2016-02	72	68	44	68	62	60	56	68	37	68	56	40	32	44	55	55.3333
2016-03	71	83	32	73	70	45	58	69	39	0	78	56	41	51	60	55.0667
2016-04	72	77	45	77	62	51	58	57	33	44	69	32	49	66	97	59.2667
2016-05	69	78	38	78	76	65	56	83	28	65	59	32	42	55	59	58.8667
2016-06	68	43	46	61	65	32	52	66	31	45	43	66	31	44	67	50.6667
2016-07	64	52	28	57	68	44	45	73	26	0	50	34	38	75	48	46.8
2016-08	66	55	32	63	59	62	49	51	26	23	45	21	20	66	58	46.4
2016-09	71	58	42	77	81	52	61	73	35	45	31	60	63	68	58	58.3333
2016-10	77	85	37	77	76	65	62	46	31	22	41	32	30	65	54	53.3333
2016-11	77	52	32	77	56	53	69	73	29	22	98	32	42	87	56	57
2016-12	74	41	32	65	75	33	56	69	35	21	46	43	29	72	54	49.6667
2017-01	83	66	43	60	79	49	64	72	32	40	60	47	22	42	49	53.8667
2017-02	84	63	40	88	86	62	63	73	42	0	57	77	61	46	72	60.9333
2017-03	88	76	40	74	76	64	54	68	34	0	50	22	53	71	67	55.8
2017-04	87	65	46	78	70	72	69	70	43	0	48	54	23	62	55	56.1333
2017-05	88	60	41	66	72	54	64	81	36	20	42	48	45	64	80	57.4
2017-06	84	50	34	61	64	26	45	46	29	21	35	38	24	64	77	46.5333
2017-07	81	64	32	62	70	37	50	53	34	42	57	43	23	35	69	50.1333
2017-08	81	52	49	61	58	43	58	50	38	0	58	60	29	46	81	50.9333
2017-09	81	62	35	69	59	69	59	67	39	0	56	48	17	68	77	53.7333
2017-10	89	71	49	73	71	55	69	85	38	39	57	46	33	59	82	61.0667
2017-11	89	65	42	72	61	93	63	74	40	20	46	64	50	79	80	62.5333
2017-12	83	68	36	54	59	31	59	72	37	59	65	64	61	57	68	58.2
2018-01	88	75	39	71	67	56	60	62	37	0	74	33	26	79	75	56.1333
2018-02	86	59	44	69	72	61	73	100	36	20	56	60	34	70	74	60.9333
2018-03	90	70	42	70	82	75	70	77	43	0	83	38	31	72	78	61.4
2018-04	89	77	45	82	90	65	66	66	33	0	66	34	81	55	55	60.2667
2018-05	88	73	40	67	82	76	71	82	33	37	36	39	100	53	71	63.2
2018-06	83	63	39	64	62	44	55	58	38	38	68	23	48	69	63	54.3333
2018-07	84	78	32	68	56	53	57	61	31	19	44	50	53	57	58	53.4
2018-08	83	65	42	66	73	36	64	63	31	19	54	71	37	84	67	57
2018-09	83	83	48	65	86	59	65	57	40	0	51	61	37	81	75	59.4
2018-10	86	64	48	70	64	60	78	66	49	0	56	21	45	78	97	58.8
2018-11	87	64	49	83	77	43	74	69	45	56	44	67	48	68	63	62.4667
2018-12	83	61	48	60	64	51	62	66	46	19	71	34	32	46	71	54.2667
2019-01	85	79	40	75	75	73	65	77	42	36	37	32	15	48	82	57.4
2019-02	83	100	47	78	97	45	76	69	49	20	35	46	28	77	82	62.1333
2019-03	100	99	48	79	72	83	100	90	60	0	54	32	46	87	61	67.4
2019-04	95	81	43	87	80	56	81	85	60	19	67	33	26	68	91	64.8
2019-05	93	72	39	74	77	60	62	61	50	18	49	47	30	85	79	59.7333
2019-06	86	73	33	74	75	52	66	71	40	0	38	33	16	78	73	53.8667
2019-07	86	73	46	74	83	55	68	67	47	18	58	11	26	66	91	57.9333
2019-08	88	74	40	84	78	49	67	63	51	18	38	22	46	55	65	55.8667
2019-09	91	73	41	89	63	66	68	67	55	35	70	37	70	93	100	67.8667
2019-10	92	87	45	84	68	62	84	80	49	17	81	25	24	68	79	63
2019-11	91	86	46	81	86	58	74	80	48	17	57	15	54	73	97	64.2
2019-12	83	68	31	71	75	45	70	59	44	17	54	20	24	72	89	54.8
2020-01	87	81	40	100	88	57	70	60	55	16	46	28	54	82	75	62.6
2020-02	91	90	49	96	71	75	85	77	57	34	40	50	29	64	67	65
2020-03	80	76	32	75	86	79	70	70	42	0	49	26	17	56	89	56.4667
2020-04	83	77	37	72	76	77	75	64	53	15	62	27	55	45	55	58.2
2020-05	86	59	40	76	75	62	69	82	47	0	34	52	33	44	59	54.5333
2020-06	82	59	39	70	71	46	70	62	49	0	48	45	51	55	69	54.4
2020-07	83	62	39	64	74	77	66	60	100	0	34	46	35	51	76	57.8
2020-08	86	77	47	75	88	47	70	68	41	16	51	27	26	79	67	57.6667
2020-09	86	75	41	80	69	96	66	89	42	15	66	55	48	86	78	66.1333
2020-10	86	88	40	65	78	70	79	82	44	0	44	33	27	86	92	60.9333
2020-11	87	84	43	64	71	54	73	83	42	0	68	52	50	58	78	60.4667
2020-12	87	79	36	57	68	55	82	69	45	0	27	38	55	76	85	57.2667

## Sheet: signs and symptoms
Category: All categories
Month	stroke symptoms: (Worldwide)	stroke signs: (Worldwide)	pre stroke warning signs: (Worldwide)	5 signs of a stroke: (Worldwide)	signs of a minor stroke: (Worldwide)	FAST: (Worldwide)	fast stroke meaning: (Worldwide)	be fast stroke: (Worldwide)	pre stroke signs: (Worldwide)	signs you are having a stroke: (Worldwide)	aphasia stroke: (Worldwide)	cognitive stroke: (Worldwide)	Aneurysm stroke: (Worldwide)	Apraxia stroke: (Worldwide)	Aspiration stroke: (Worldwide)	Atrial fibrillation stroke: (Worldwide)	Blood pressure stroke: (Worldwide)	Hemianopia stroke: (Worldwide)	Hemiparesis stroke: (Worldwide)	Hemiplegia stroke: (Worldwide)	Hydrocephalus stroke: (Worldwide)	Hypercholesterolemia stroke: (Worldwide)	Hypertension stroke: (Worldwide)	Impairment stroke: (Worldwide)	Nystagmus stroke: (Worldwide)	Average
2011-01	54	39	0	0	0	32	0	23	0	0	31	40	37	37	100	80	55	0	31	30	57	49	36	57	0	31.52
2011-02	62	44	0	0	51	30	0	0	64	48	68	50	45	57	30	51	59	56	40	20	30	0	62	36	0	36.12
2011-03	58	42	0	0	0	30	0	44	29	0	50	53	54	87	41	75	49	17	15	65	27	0	48	32	0	32.64
2011-04	57	50	0	0	100	43	0	0	62	0	66	33	57	56	58	56	50	36	47	30	29	0	52	35	0	36.68
2011-05	59	40	53	0	0	57	0	22	0	44	41	38	41	69	0	35	34	51	15	66	55	0	26	54	30	33.2
2011-06	69	51	0	33	0	40	0	0	0	45	51	24	62	53	28	36	45	52	38	29	28	0	35	45	0	30.56
2011-07	87	64	0	100	48	38	0	23	30	0	55	31	39	53	28	36	44	0	67	57	0	0	26	44	0	34.8
2011-08	70	52	0	0	0	39	0	22	28	0	16	60	22	17	0	40	42	17	7	55	53	0	33	32	59	26.56
2011-09	62	41	0	0	0	35	0	0	0	0	27	86	39	65	25	76	39	0	14	18	51	0	29	20	0	25.08
2011-10	49	39	0	0	0	34	0	0	26	39	70	20	65	31	12	83	49	15	33	100	0	0	46	48	27	31.44
2011-11	52	43	48	58	0	31	0	0	26	0	48	41	59	62	12	47	46	30	46	92	0	0	43	10	0	31.76
2011-12	49	46	0	0	0	30	0	0	26	39	51	48	53	31	24	67	47	0	20	25	24	0	33	29	53	27.8
2012-01	55	45	0	0	38	32	0	0	0	36	41	31	44	29	33	72	40	28	30	69	45	0	47	45	0	30.4
2012-02	57	42	0	0	0	32	0	19	0	0	38	58	27	88	11	78	55	100	6	63	46	39	60	18	0	33.48
2012-03	57	42	0	26	37	33	0	0	0	0	75	66	45	55	21	46	59	40	46	7	21	36	45	43	71	34.84
2012-04	64	48	0	0	0	34	0	37	0	37	90	96	32	58	23	54	56	43	43	86	23	39	40	100	50	42.12
2012-05	68	52	0	0	37	34	0	0	91	0	42	30	40	0	21	41	53	40	29	37	0	36	36	25	47	30.36
2012-06	71	53	0	0	0	37	0	0	0	0	49	30	45	14	32	51	46	27	29	30	0	0	56	34	0	24.16
2012-07	85	59	42	0	0	40	0	0	23	0	43	67	23	28	43	51	50	27	35	45	22	37	77	43	47	35.48
2012-08	71	55	0	0	0	39	0	0	0	34	45	48	62	14	11	59	57	0	11	36	42	0	53	17	47	28.04
2012-09	52	50	0	26	0	36	0	0	0	0	36	30	65	55	32	82	37	53	46	44	21	0	72	26	47	32.4
2012-10	52	44	0	23	0	35	0	16	21	0	35	44	52	25	19	75	51	60	63	54	19	33	71	39	43	34.96
2012-11	52	45	0	23	34	34	0	0	0	0	53	22	63	25	19	63	40	0	26	67	39	0	59	47	43	30.16
2012-12	54	45	76	0	0	34	0	0	62	31	32	54	52	25	29	58	38	96	16	47	19	0	32	23	21	33.76
2013-01	55	50	0	0	0	37	0	15	19	0	47	61	50	23	27	77	39	45	19	62	18	0	49	22	0	28.6
2013-02	52	50	0	0	33	40	0	0	20	31	38	43	58	49	38	78	57	24	16	40	39	0	42	54	63	34.6
2013-03	51	52	0	42	0	38	0	14	19	56	58	59	48	22	61	48	61	11	42	30	17	0	60	49	38	35.04
2013-04	60	53	34	42	30	39	21	14	0	28	75	59	63	67	53	83	66	44	43	73	53	30	62	56	19	46.68
2013-05	59	60	0	21	0	66	0	0	18	28	52	67	62	22	60	37	52	11	37	71	0	0	41	48	19	33.24
2013-06	61	63	34	21	30	55	0	0	19	56	48	64	49	56	17	67	51	87	33	36	35	30	40	35	0	39.48
2013-07	85	69	0	21	0	47	0	0	0	0	45	68	50	0	17	48	50	43	19	60	0	29	52	21	0	28.96
2013-08	57	55	33	0	0	39	0	14	0	0	42	34	48	76	17	73	33	11	23	41	51	58	37	41	38	32.84
2013-09	54	55	0	0	0	37	0	0	0	0	64	33	37	75	17	86	43	10	45	58	17	57	65	33	0	31.44
2013-10	48	51	31	19	28	34	0	26	0	26	61	32	52	61	8	62	58	50	69	28	80	0	65	38	18	37.8
2013-11	50	50	0	0	84	33	19	13	0	26	72	74	72	21	16	63	47	20	49	45	49	28	53	39	36	38.36
2013-12	47	52	32	0	28	54	0	0	0	26	42	9	55	52	32	52	48	51	35	39	33	28	27	32	0	30.96
2014-01	52	50	30	18	78	37	0	0	32	49	58	13	50	39	15	58	40	66	33	37	15	52	54	36	0	36.48
2014-02	56	60	0	40	29	35	0	0	0	27	56	37	46	64	41	74	61	52	13	74	33	28	62	66	18	38.88
2014-03	51	55	0	18	25	35	0	12	47	0	79	50	46	28	44	63	61	37	40	56	30	50	69	53	33	39.28
2014-04	50	54	60	18	26	35	0	0	49	74	72	47	46	29	23	62	61	28	33	63	15	0	53	55	34	39.48
2014-05	59	61	0	0	0	34	18	12	33	49	44	43	48	19	30	46	42	19	16	37	15	0	51	43	17	29.44
2014-06	61	60	0	21	59	34	0	0	18	28	42	43	42	44	26	37	48	32	32	35	0	29	70	27	38	33.04
2014-07	68	59	33	40	57	36	0	0	18	0	56	19	46	64	8	53	44	10	36	34	100	0	45	0	73	35.96
2014-08	59	65	33	41	29	34	0	0	18	55	41	43	59	54	8	62	42	53	32	35	17	0	44	27	19	34.8
2014-09	58	54	95	0	28	32	0	26	34	26	66	54	67	21	0	100	50	20	30	28	16	27	56	45	35	38.72
2014-10	54	56	30	18	26	32	18	50	49	25	68	26	57	69	54	79	48	38	42	48	31	26	50	37	17	41.92
2014-11	50	47	0	19	27	36	0	26	0	0	57	57	55	100	16	44	55	39	46	38	31	0	52	37	34	34.64
2014-12	49	51	0	18	0	33	36	25	49	0	42	22	55	10	8	43	48	10	33	32	61	26	30	24	0	28.2
2015-01	49	51	0	17	0	35	0	24	0	47	46	24	54	18	29	74	59	54	31	15	58	0	42	23	32	31.28
2015-02	51	48	0	19	27	36	18	25	33	50	45	66	47	40	39	73	70	48	46	64	62	26	68	44	17	42.48
2015-03	55	48	0	17	24	42	0	35	15	0	76	52	66	64	21	58	56	44	65	73	43	24	53	40	31	40.08
2015-04	50	53	0	18	0	100	0	0	0	47	85	33	67	47	66	82	66	18	28	35	15	25	61	53	48	39.88
2015-05	56	62	28	0	49	49	0	12	15	46	54	48	74	18	42	64	47	44	31	54	14	24	71	28	31	38.44
2015-06	74	74	0	0	0	45	0	0	16	0	51	54	48	47	7	56	53	64	28	40	15	50	76	47	16	34.44
2015-07	78	81	28	0	25	42	17	12	15	23	61	32	48	37	0	43	43	27	31	34	14	24	57	51	32	34.2
2015-08	63	70	55	17	0	40	0	23	15	0	37	44	49	27	7	70	55	35	31	29	14	24	59	23	16	32.12
2015-09	55	61	54	0	0	37	16	45	29	22	59	35	71	26	21	65	57	9	45	52	69	23	42	39	15	37.88
2015-10	49	55	26	32	90	34	16	43	14	0	72	44	63	67	39	53	59	33	50	45	13	67	51	16	14	41.8
2015-11	45	55	26	16	23	34	0	22	29	0	67	45	45	34	27	49	57	0	40	69	40	0	65	43	30	34.44
2015-12	49	53	27	33	0	34	0	22	29	44	68	61	52	52	7	41	55	25	33	47	14	0	47	54	30	35.08
2016-01	47	51	0	17	0	36	33	0	44	0	38	35	48	35	14	62	49	34	37	62	41	23	48	28	91	34.92
2016-02	47	58	0	0	25	37	17	24	0	23	66	37	68	56	14	56	64	45	27	55	29	25	50	35	32	35.6
2016-03	50	56	0	0	47	35	32	22	43	0	60	72	53	52	20	78	60	42	58	42	27	23	54	49	15	39.6
2016-04	50	61	0	51	0	36	0	35	30	23	80	44	41	36	21	69	55	53	65	44	42	24	59	28	62	40.36
2016-05	56	65	27	33	24	36	16	0	15	0	38	51	63	35	14	59	60	34	49	38	14	23	61	77	46	37.36
2016-06	57	65	0	17	0	38	0	12	31	0	61	28	40	55	36	43	47	63	19	35	43	0	50	46	63	33.96
2016-07	70	69	0	0	0	35	17	24	0	47	42	45	58	9	7	50	44	18	20	60	15	0	38	23	32	28.92
2016-08	54	60	29	18	26	36	35	24	32	0	48	67	47	29	45	45	48	19	40	26	60	0	44	24	33	35.56
2016-09	52	61	28	0	25	36	0	24	31	0	66	33	40	55	14	31	49	45	31	25	72	25	50	35	16	33.76
2016-10	45	58	54	0	24	33	16	23	44	22	82	31	61	62	41	41	57	35	45	43	28	0	74	72	15	40.24
2016-11	43	56	27	17	48	33	0	34	29	67	67	54	66	62	7	98	52	60	19	62	69	0	46	50	30	43.84
2016-12	45	58	79	16	0	37	32	33	100	22	49	30	70	17	27	46	52	33	32	23	40	23	42	37	74	40.68
2017-01	50	61	0	0	0	37	15	21	41	62	51	65	49	33	38	60	60	24	55	71	26	43	60	36	14	38.88
2017-02	50	58	0	17	0	37	17	11	30	23	55	71	80	71	14	57	66	9	41	67	14	24	57	50	15	37.36
2017-03	45	68	72	15	42	38	14	50	52	20	65	76	65	31	49	50	66	76	59	84	37	83	65	54	54	53.2
2017-04	49	64	26	16	0	68	0	43	28	0	84	33	69	50	13	48	77	33	43	59	66	45	52	26	43	41.4
2017-05	54	69	25	31	0	49	46	32	28	42	51	48	71	66	19	42	59	32	18	49	39	22	52	21	72	41.48
2017-06	70	72	54	0	24	42	16	11	73	22	58	35	49	70	34	35	60	34	30	42	27	23	57	44	0	39.28
2017-07	66	88	0	0	0	40	16	22	0	22	43	19	67	34	20	57	48	8	54	51	27	0	43	32	44	32.04
2017-08	53	75	0	31	0	38	15	43	0	21	65	44	67	42	32	58	51	0	25	40	78	22	45	36	29	36.4
2017-09	51	64	0	32	23	35	0	11	0	42	66	56	40	34	20	56	58	16	32	63	26	45	38	47	58	36.52
2017-10	51	57	0	0	0	33	15	41	27	20	73	42	42	24	25	57	67	55	61	82	25	43	59	35	42	39.04
2017-11	46	62	25	0	22	35	0	51	54	41	73	60	82	56	6	46	74	86	51	74	25	21	68	70	14	45.68
2017-12	46	57	25	15	22	34	30	21	54	62	48	46	62	41	25	65	59	55	38	61	25	0	40	46	14	39.64
2018-01	53	62	0	29	0	36	42	29	13	0	55	37	74	69	48	74	59	15	45	12	36	20	61	29	13	36.44
2018-02	49	63	0	31	45	35	62	32	84	63	76	41	55	42	33	56	67	65	67	50	13	44	68	63	29	49.32
2018-03	53	64	0	28	20	36	28	77	50	0	65	90	78	60	41	83	68	51	48	73	35	100	61	47	91	53.88
2018-04	57	64	48	15	43	35	59	10	26	20	64	70	69	55	43	66	75	62	70	64	37	42	78	64	14	50
2018-05	74	71	47	29	0	36	28	49	38	0	60	47	70	69	36	36	60	22	42	50	24	0	50	67	40	41.8
2018-06	70	91	0	44	0	34	44	70	52	0	69	48	49	39	31	68	56	46	40	34	62	0	51	44	14	42.24
2018-07	91	88	24	0	0	37	43	30	39	39	64	61	73	23	30	44	65	23	33	25	24	20	37	5	27	37.8
2018-08	67	74	0	29	21	36	28	69	77	58	80	37	46	38	24	54	58	67	36	70	48	20	44	62	66	48.36
2018-09	55	66	0	0	0	33	57	20	38	0	55	37	64	23	36	51	58	37	49	37	60	0	58	62	53	37.96
2018-10	47	63	0	27	20	33	41	66	24	19	80	100	69	66	40	56	70	50	46	71	23	97	56	46	25	49.4
2018-11	49	62	0	29	0	33	29	10	64	20	51	37	65	46	42	44	71	38	49	92	60	20	50	77	40	43.12
2018-12	48	63	0	45	0	36	44	10	13	100	74	42	92	32	43	71	61	69	17	47	25	0	39	35	41	41.88
2019-01	57	53	0	41	0	37	0	56	12	37	54	75	83	44	46	37	65	29	40	40	46	0	65	37	76	41.2
2019-02	56	60	0	30	0	36	30	62	0	20	67	57	63	96	38	35	100	47	51	43	25	21	51	50	83	44.84
2019-03	70	86	68	42	20	37	68	57	25	19	94	65	100	67	46	54	77	50	100	60	35	0	68	74	64	57.84
2019-04	67	77	24	29	0	37	28	59	51	0	75	64	88	54	36	67	79	75	52	71	36	41	52	34	80	51.04
2019-05	68	82	0	55	78	38	0	65	97	18	69	51	69	65	6	49	76	35	71	59	11	58	58	27	25	49.2
2019-06	84	81	0	29	0	39	14	39	51	38	62	43	73	68	41	38	64	30	32	37	48	40	55	43	39	43.52
2019-07	100	100	23	42	20	41	42	58	63	76	52	50	74	22	29	58	63	44	44	53	12	0	44	42	52	48.16
2019-08	73	73	23	71	20	46	0	77	38	19	63	56	71	30	23	38	65	66	38	36	59	40	48	33	26	45.28
2019-09	60	70	22	27	20	38	54	56	73	18	83	67	61	72	34	70	79	28	34	47	45	19	52	36	100	50.6
2019-10	56	69	0	26	18	37	51	70	57	17	52	54	76	34	48	81	74	54	35	52	43	73	57	90	83	52.28
2019-11	56	71	0	27	0	36	26	73	47	18	76	66	50	100	28	57	74	42	51	84	11	57	58	49	61	48.72
2019-12	56	67	22	53	57	36	13	36	82	53	64	71	67	42	27	54	58	69	51	53	11	56	48	40	61	49.88
2020-01	57	68	0	25	0	39	85	17	44	17	68	49	73	46	15	46	74	39	75	64	41	17	53	58	45	44.6
2020-02	59	68	0	39	19	43	52	80	23	53	76	74	82	63	54	40	86	41	77	94	33	0	71	74	24	53
2020-03	52	57	0	46	33	37	11	39	41	31	74	46	53	24	38	49	58	48	54	82	10	32	80	38	21	42.16
2020-04	65	70	0	46	17	43	46	39	21	78	100	65	74	43	48	62	77	72	21	60	58	0	76	42	42	50.6
2020-05	75	73	0	45	16	43	100	100	70	61	73	34	62	48	42	34	66	70	63	58	66	32	65	53	31	55.2
2020-06	77	71	38	35	17	42	12	64	52	79	73	49	72	50	68	48	67	73	50	44	29	49	52	27	32	50.8
2020-07	79	87	0	24	17	43	82	90	53	16	73	67	86	32	65	34	67	50	46	58	30	17	44	28	11	47.96
2020-08	69	76	19	60	34	43	35	57	85	64	67	70	58	45	30	51	70	43	57	72	40	17	67	56	44	53.16
2020-09	66	57	19	95	17	41	59	49	42	32	82	64	70	51	35	66	73	43	67	92	89	34	100	55	33	57.24
2020-10	59	56	100	49	0	39	0	75	33	50	86	49	80	65	76	44	67	64	77	77	61	35	94	37	45	56.72
2020-11	57	56	40	50	0	37	24	59	66	50	57	64	80	59	72	68	71	71	53	60	10	17	89	58	68	53.44
2020-12	61	61	0	63	54	38	0	77	45	34	48	47	72	40	37	27	80	39	51	47	42	0	60	42	69	45.36

## Sheet: medication
Category: All categories
Month	antiplatelet stroke: (Worldwide)	blood thinner stroke: (Worldwide)	a statin stroke: (Worldwide)	cholesterol medication stroke: (Worldwide)	blood pressure medication stroke: (Worldwide)	anticoagulant stroke: (Worldwide)	ACE inhibitor stroke: (Worldwide)	Diuretics stroke: (Worldwide)	Calcium channel blockers stroke: (Worldwide)	stroke medication: (Worldwide)	Anticoagulant stroke: (Worldwide)	Insulin stroke: (Worldwide)	Thrombolysis stroke: (Worldwide)	Average
2011-01	62	0	0	0	30	70	0	0	63	46	70	16	28	29.6154
2011-02	16	0	0	0	0	73	0	56	65	14	73	16	44	27.4615
2011-03	59	0	0	0	56	0	0	0	0	44	0	0	100	19.9231
2011-04	32	0	0	95	0	71	63	0	0	42	71	32	36	34
2011-05	0	0	0	89	0	22	0	0	0	48	22	0	60	18.5385
2011-06	0	26	0	0	0	23	61	0	0	45	23	0	62	18.4615
2011-07	0	26	0	91	29	23	0	0	0	49	23	46	54	26.2308
2011-08	14	0	0	0	28	87	0	100	0	43	87	29	33	32.3846
2011-09	42	24	0	0	53	21	0	0	56	33	21	0	31	21.6154
2011-10	0	45	0	0	0	39	53	0	53	20	39	13	59	24.6923
2011-11	0	0	0	0	25	40	0	0	0	39	40	13	60	16.6923
2011-12	13	0	0	0	25	59	0	0	53	47	59	13	53	24.7692
2012-01	12	21	0	0	93	18	0	0	0	90	18	12	60	24.9231
2012-02	0	21	0	0	24	19	100	0	50	56	19	13	62	28
2012-03	12	0	50	0	44	35	47	0	0	62	35	35	79	30.6923
2012-04	37	43	0	0	24	0	0	86	50	33	0	13	45	25.4615
2012-05	23	60	0	0	66	17	0	40	0	48	17	47	63	29.3077
2012-06	12	0	0	70	0	53	0	40	0	38	53	12	26	23.3846
2012-07	35	20	100	0	0	0	0	0	0	45	0	47	48	22.6923
2012-08	12	0	0	0	44	0	0	40	0	51	0	35	42	17.2308
2012-09	46	20	0	0	22	17	0	40	0	28	17	23	68	21.6154
2012-10	53	18	45	0	0	16	42	0	0	44	16	21	29	21.8462
2012-11	53	18	0	0	20	0	43	37	0	28	0	32	81	24
2012-12	31	18	0	0	20	16	0	0	0	31	16	32	33	15.1538
2013-01	20	17	0	0	56	29	0	0	39	41	29	40	44	24.2308
2013-02	21	18	0	0	40	47	0	0	0	16	47	53	52	22.6154
2013-03	9	0	40	57	54	14	0	0	38	65	14	29	55	28.8462
2013-04	38	49	41	0	18	14	0	0	0	48	14	48	52	24.7692
2013-05	37	16	40	0	18	42	0	32	75	39	42	19	76	33.5385
2013-06	19	16	0	0	18	0	0	66	0	34	0	29	17	15.3077
2013-07	38	16	0	56	0	28	75	0	0	36	28	29	34	26.1538
2013-08	19	0	0	0	35	0	37	0	0	50	0	28	42	16.2308
2013-09	9	31	39	55	52	14	0	0	37	46	14	9	53	27.6154
2013-10	17	15	0	0	50	39	70	0	0	44	39	35	43	27.0769
2013-11	36	15	0	0	34	27	0	31	36	42	27	45	60	27.1538
2013-12	27	15	0	0	17	13	0	61	0	40	13	54	56	22.7692
2014-01	41	0	0	0	0	37	0	0	33	49	37	17	45	19.9231
2014-02	36	78	0	54	0	27	36	0	0	59	27	55	37	31.4615
2014-03	16	55	34	0	15	12	0	0	65	41	12	24	58	25.5385
2014-04	8	57	0	50	0	62	0	29	0	42	62	59	49	32.1538
2014-05	25	100	0	0	32	37	0	0	33	35	37	50	22	28.5385
2014-06	28	48	40	0	36	14	0	32	0	67	14	38	46	27.9231
2014-07	54	16	0	0	17	54	0	0	0	70	54	55	45	28.0769
2014-08	37	16	0	0	18	55	0	0	0	58	55	28	21	22.1538
2014-09	26	15	37	0	0	39	0	0	0	47	39	71	32	23.5385
2014-10	33	43	0	0	32	25	34	58	34	47	25	8	38	29
2014-11	17	29	0	0	49	13	34	59	0	63	13	26	23	25.0769
2014-12	33	29	0	100	16	13	33	0	0	40	13	34	38	26.8462
2015-01	16	14	34	47	45	0	32	27	32	49	0	40	57	30.2308
2015-02	51	15	0	0	0	38	68	59	0	43	38	17	57	29.6923
2015-03	23	27	0	0	44	35	31	0	0	60	35	39	52	26.6154
2015-04	40	0	34	0	15	60	32	83	32	62	60	24	43	37.3077
2015-05	23	40	33	46	44	23	0	0	31	55	23	70	42	33.0769
2015-06	48	27	0	0	46	24	32	27	0	59	24	8	43	26
2015-07	16	0	33	0	45	35	0	0	0	56	35	39	49	23.6923
2015-08	46	40	0	0	29	35	0	0	0	43	35	31	24	21.7692
2015-09	53	26	32	0	29	68	0	0	30	56	68	30	54	34.3077
2015-10	100	0	0	0	14	32	0	25	86	72	32	43	23	32.8462
2015-11	36	63	0	0	28	33	0	25	59	59	33	44	33	31.7692
2015-12	37	0	31	0	99	11	0	51	59	35	11	30	27	30.0769
2016-01	45	13	0	45	14	23	60	0	0	47	23	30	37	25.9231
2016-02	39	68	34	0	60	47	32	55	0	45	47	80	39	42
2016-03	22	51	31	0	42	77	0	51	30	61	77	52	40	41.0769
2016-04	100	13	65	46	15	46	0	27	0	39	46	70	66	41
2016-05	38	52	32	0	14	11	30	78	30	69	11	68	31	35.6923
2016-06	23	0	33	0	15	70	31	0	31	42	70	40	25	29.2308
2016-07	24	41	0	48	0	36	0	0	32	52	36	16	32	24.3846
2016-08	57	70	0	0	0	97	65	56	0	68	97	25	33	43.6923
2016-09	63	14	0	47	45	47	63	27	0	61	47	16	21	34.6923
2016-10	30	65	32	0	14	34	0	0	30	70	34	23	27	27.6154
2016-11	60	52	64	0	43	23	0	26	30	51	23	30	41	34.0769
2016-12	7	38	0	44	14	65	0	0	0	61	65	22	39	27.3077
2017-01	35	48	59	0	40	42	28	72	28	64	42	28	13	38.3846
2017-02	30	26	32	0	15	23	0	0	61	68	23	38	34	26.9231
2017-03	66	57	0	0	25	89	0	69	27	51	89	27	33	41
2017-04	14	25	0	0	41	54	0	25	0	60	54	58	52	29.4615
2017-05	71	36	90	85	27	32	0	0	57	63	32	43	45	44.6923
2017-06	30	26	32	0	43	45	30	52	0	51	45	45	40	33.7692
2017-07	44	63	0	0	28	33	0	0	88	67	33	15	26	30.5385
2017-08	78	24	30	0	41	11	0	0	28	53	11	43	26	26.5385
2017-09	64	12	0	0	41	21	0	0	29	100	21	22	26	25.8462
2017-10	55	71	0	0	39	31	27	24	27	67	31	55	49	36.6154
2017-11	34	35	87	41	39	61	0	24	55	65	61	76	65	49.4615
2017-12	35	36	0	83	26	10	28	24	28	68	10	84	22	34.9231
2018-01	39	56	28	0	0	49	26	23	26	39	49	73	38	34.3077
2018-02	50	37	0	85	41	53	0	98	29	55	53	86	42	48.3846
2018-03	32	55	27	38	74	38	26	22	52	65	38	45	43	42.6923
2018-04	40	46	0	0	77	40	27	0	81	72	40	41	58	40.1538
2018-05	39	56	28	39	37	29	79	23	26	72	29	26	47	40.7692
2018-06	47	69	57	0	13	50	54	69	54	60	50	20	36	44.5385
2018-07	52	45	0	0	13	10	53	0	53	51	10	20	33	26.1538
2018-08	0	11	83	0	25	58	26	22	0	58	58	59	21	32.3846
2018-09	20	90	0	0	37	20	0	45	52	62	20	59	47	34.7692
2018-10	56	21	53	0	12	47	25	43	100	61	47	57	48	43.8462
2018-11	46	34	0	0	38	29	0	0	26	78	29	66	41	29.7692
2018-12	34	35	29	0	77	30	0	23	54	80	30	20	39	34.6923
2019-01	44	32	53	37	24	9	25	43	75	58	9	70	39	39.8462
2019-02	89	47	0	41	65	51	0	24	0	59	51	35	28	37.6923
2019-03	63	33	27	38	72	47	25	0	0	68	47	38	26	37.2308
2019-04	65	34	0	0	100	49	0	23	0	82	49	66	33	38.5385
2019-05	43	96	79	0	35	56	0	0	25	77	56	44	59	43.8462
2019-06	32	33	0	39	12	48	52	22	26	73	48	33	52	36.1538
2019-07	64	22	0	0	24	38	0	0	26	53	38	39	49	27.1538
2019-08	32	55	54	77	37	38	0	22	0	70	38	19	32	36.4615
2019-09	68	21	53	37	24	46	49	0	74	83	46	100	64	51.1538
2019-10	76	10	25	0	45	44	47	0	47	71	44	65	34	39.0769
2019-11	48	62	26	0	58	73	0	0	49	81	73	98	33	46.2308
2019-12	36	72	51	36	23	36	0	41	0	70	36	61	30	37.8462
2020-01	62	39	0	0	54	8	67	19	23	77	8	28	23	31.3846
2020-02	59	71	0	36	23	36	24	20	24	97	36	48	48	40.1538
2020-03	57	54	0	31	40	54	42	36	42	76	54	26	28	41.5385
2020-04	79	36	0	31	40	55	21	36	84	84	55	69	28	47.5385
2020-05	46	62	22	0	49	54	0	18	0	64	54	52	39	35.3846
2020-06	74	27	0	32	0	16	21	37	21	74	16	59	38	31.9231
2020-07	27	84	0	97	83	89	0	56	65	71	89	60	46	59
2020-08	43	47	23	0	52	81	22	19	44	60	81	60	22	42.6154
2020-09	54	56	46	0	10	65	0	75	22	79	65	93	34	46.0769
2020-10	44	38	0	33	42	100	22	38	67	66	100	51	35	48.9231
2020-11	56	58	24	34	32	59	0	19	45	67	59	74	48	44.2308
2020-12	74	29	0	0	54	85	0	39	0	68	85	58	18	39.2308

## Sheet: recovery
Category: All categories
Month	Activities of daily living stroke: (Worldwide)	Acute stroke unit: (Worldwide)	Angiography stroke: (Worldwide)	Physiotherapist stroke: (Worldwide)	rehabilitation stroke: (Worldwide)	recovery stroke: (Worldwide)	stroke unit: (Worldwide)	stroke disability: (Worldwide)	Risk factors stroke: (Worldwide)	stroke organization: (Worldwide)	stroke community: (Worldwide)	stroke services: (Worldwide)	stroke emergency: (Worldwide)	stroke care: (Worldwide)	stroke support: (Worldwide)	stroke support group: (Worldwide)	stroke home care: (Worldwide)	Average
2011-01	48	0	31	0	72	74	64	42	43	36	87	49	43	64	77	59	0	46.4118
2011-02	100	17	65	0	100	100	84	32	59	37	33	73	15	86	80	46	22	55.8235
2011-03	0	0	0	35	78	99	63	79	76	0	30	40	68	75	54	56	14	45.1176
2011-04	0	0	32	0	48	90	59	53	38	18	80	64	39	69	89	90	36	47.3529
2011-05	91	0	30	0	64	63	47	49	76	0	52	100	32	58	69	0	14	43.8235
2011-06	0	62	30	0	63	74	52	51	69	35	15	68	33	45	75	57	7	43.2941
2011-07	0	16	0	36	65	56	44	30	41	17	46	61	37	55	70	100	14	40.4706
2011-08	0	15	0	34	73	72	44	48	35	33	51	33	49	41	48	27	13	36.2353
2011-09	43	0	56	0	46	74	59	19	17	32	70	44	17	67	69	13	32	38.7059
2011-10	0	0	53	0	74	75	93	35	100	45	60	59	81	62	48	25	12	48.3529
2011-11	41	0	27	0	82	67	62	18	52	30	60	54	53	78	88	38	18	45.1765
2011-12	0	0	53	0	55	79	42	35	40	30	13	41	20	46	70	62	6	34.8235
2012-01	0	100	24	29	87	63	63	73	63	28	86	55	15	69	88	46	11	52.9412
2012-02	39	0	25	89	79	61	76	25	38	57	44	51	62	60	50	59	6	48.2941
2012-03	36	48	0	28	85	63	65	47	53	27	100	37	18	76	85	77	16	50.6471
2012-04	38	25	25	0	69	86	56	33	75	42	75	61	31	54	62	47	11	46.4706
2012-05	36	0	47	55	68	85	35	46	71	66	70	78	36	71	73	22	32	52.4118
2012-06	0	24	0	55	52	72	61	39	36	27	71	47	61	66	66	33	11	42.4118
2012-07	0	48	47	0	72	65	64	78	61	27	47	42	54	68	74	11	16	45.5294
2012-08	36	0	46	0	54	65	67	54	35	0	47	52	25	46	69	98	21	42.0588
2012-09	72	36	23	55	70	78	79	31	88	66	47	68	32	65	69	77	21	57.4706
2012-10	33	22	21	100	55	85	59	63	51	60	48	81	46	75	52	60	10	54.1765
2012-11	66	0	21	25	91	84	75	35	39	24	64	62	39	60	84	20	34	48.4118
2012-12	0	0	0	0	72	70	55	28	22	0	37	47	26	38	38	20	10	27.2353
2013-01	0	20	0	0	59	81	61	13	39	0	69	62	48	72	55	65	31	39.7059
2013-02	0	11	42	99	87	88	68	49	48	24	53	42	52	74	66	10	33	49.7647
2013-03	29	0	57	0	65	81	50	32	75	43	62	47	67	64	53	45	26	46.8235
2013-04	59	20	0	23	60	71	70	51	81	33	77	39	56	67	82	36	9	49.0588
2013-05	0	0	0	0	72	70	73	31	40	21	56	50	32	58	62	9	26	35.2941
2013-06	29	29	0	22	53	61	61	44	43	32	34	38	41	50	50	36	17	37.6471
2013-07	0	19	0	22	50	86	63	44	31	21	24	34	41	60	62	45	0	35.4118
2013-08	0	0	37	22	65	68	57	50	28	11	66	54	37	43	65	35	21	38.7647
2013-09	0	19	18	0	59	88	58	43	75	10	51	41	39	61	91	34	33	42.3529
2013-10	0	27	18	0	54	73	58	47	45	70	71	47	43	64	72	58	4	44.1765
2013-11	0	0	36	42	55	66	63	59	46	20	40	44	66	63	59	34	16	41.7059
2013-12	27	18	18	0	70	62	60	47	30	20	27	80	14	59	53	8	20	36.0588
2014-01	26	17	66	39	55	81	75	50	68	38	59	37	46	74	66	23	26	49.7647
2014-02	0	19	36	21	74	78	54	48	44	10	46	41	39	52	51	60	29	41.2941
2014-03	25	17	65	38	64	80	72	59	64	46	49	65	42	68	72	38	22	52.1176
2014-04	51	26	17	0	73	75	79	55	65	57	54	52	43	98	96	31	30	53.0588
2014-05	77	0	0	20	56	75	74	55	40	85	50	37	28	63	44	39	19	44.8235
2014-06	0	29	19	22	63	76	61	37	34	11	47	46	52	54	71	44	38	41.4118
2014-07	28	0	18	0	55	83	66	30	47	52	23	57	45	72	66	34	33	41.7059
2014-08	0	10	37	0	64	81	53	37	34	0	56	54	51	62	77	26	21	39
2014-09	27	0	18	41	58	83	57	47	72	30	44	51	38	70	75	41	8	44.7059
2014-10	0	9	0	40	60	72	76	73	36	57	68	34	54	77	61	48	15	45.8824
2014-11	26	9	85	0	49	70	91	85	49	39	52	69	45	60	56	24	23	48.9412
2014-12	0	34	34	20	52	67	67	61	46	10	42	60	44	48	44	32	23	40.2353
2015-01	0	32	16	56	55	58	58	58	45	27	56	46	34	61	81	52	22	44.5294
2015-02	0	0	17	20	68	82	78	45	46	39	43	57	31	73	56	56	16	42.7647
2015-03	48	16	62	0	48	82	82	83	59	71	63	45	33	69	79	29	32	53
2015-04	0	8	32	38	72	74	76	69	61	27	48	68	54	68	79	45	7	48.5882
2015-05	47	32	62	18	60	68	78	57	56	53	66	45	40	74	59	65	49	54.6471
2015-06	74	16	16	56	66	68	77	32	34	36	48	47	37	84	76	15	22	47.2941
2015-07	24	16	31	37	55	64	63	26	31	27	35	39	34	54	57	29	25	38.0588
2015-08	0	0	15	36	65	71	64	31	42	26	43	45	55	62	43	15	14	36.8824
2015-09	23	39	30	36	67	76	83	50	48	26	42	51	51	60	67	57	21	48.6471
2015-10	22	15	14	17	65	68	81	33	93	0	51	32	49	73	54	95	10	45.4118
2015-11	90	0	59	52	61	82	80	83	78	58	70	46	47	69	85	48	20	60.4706
2015-12	0	8	15	0	44	86	62	25	45	59	37	37	59	62	71	42	30	40.1176
2016-01	0	8	30	53	64	78	69	45	41	9	53	51	49	51	67	64	24	44.4706
2016-02	24	16	48	93	53	71	73	74	72	54	44	53	29	67	60	30	18	51.7059
2016-03	23	15	74	35	54	83	81	64	69	42	63	33	64	81	58	14	20	51.3529
2016-04	0	16	46	55	63	73	81	51	51	61	51	62	67	76	79	51	21	53.1765
2016-05	0	15	60	71	70	65	80	65	48	0	34	78	51	100	90	50	100	57.4706
2016-06	48	24	63	37	49	70	68	47	38	45	43	49	46	82	65	30	36	49.4118
2016-07	0	16	16	19	54	74	62	43	39	45	56	43	44	95	53	30	36	42.6471
2016-08	0	0	16	0	68	84	61	60	44	46	37	37	45	68	81	38	19	41.4118
2016-09	73	24	63	56	69	84	65	58	45	36	52	43	66	75	89	30	36	56.7059
2016-10	0	0	61	18	65	61	83	55	50	77	57	34	49	87	70	29	34	48.8235
2016-11	93	0	15	18	82	79	70	75	73	34	68	47	46	78	82	50	28	55.1765
2016-12	45	15	15	34	43	68	55	63	35	17	29	29	36	46	55	34	40	38.7647
2017-01	22	50	0	49	60	68	80	84	40	40	28	72	47	60	58	46	22	48.5882
2017-02	70	23	61	36	71	61	68	81	65	43	31	34	42	66	60	72	28	53.6471
2017-03	41	7	40	16	63	58	85	80	69	38	57	39	47	75	75	44	36	51.1765
2017-04	66	22	43	51	60	75	81	81	70	49	33	42	60	77	83	68	29	58.2353
2017-05	65	15	28	0	70	69	78	76	67	64	46	51	74	67	49	33	16	51.0588
2017-06	0	38	30	18	54	85	77	60	48	43	64	57	55	70	59	42	34	49.0588
2017-07	0	8	0	17	63	80	72	58	36	33	37	36	68	79	77	34	37	43.2353
2017-08	0	0	57	17	42	66	66	43	41	48	47	38	48	53	59	54	19	41.0588
2017-09	0	22	14	17	64	75	85	24	54	24	69	58	46	77	83	68	20	47.0588
2017-10	21	21	27	16	65	80	79	50	69	55	48	62	57	80	82	65	34	53.5882
2017-11	42	21	55	16	56	66	76	41	44	16	21	34	78	74	73	6	28	43.9412
2017-12	0	28	42	33	66	70	78	51	53	24	28	53	75	57	69	39	28	46.7059
2018-01	20	27	26	31	58	77	78	70	38	52	40	23	66	69	78	55	24	48.9412
2018-02	0	7	100	34	56	76	94	62	71	41	47	42	62	87	83	13	39	53.7647
2018-03	0	40	39	15	71	78	90	69	63	29	32	43	48	77	74	36	35	49.3529
2018-04	21	28	54	0	54	67	97	72	86	31	27	45	52	74	83	38	22	50.0588
2018-05	61	20	66	31	61	81	73	92	64	22	50	35	79	80	37	25	33	53.5294
2018-06	21	21	13	48	50	82	77	49	49	31	44	54	58	81	100	63	15	50.3529
2018-07	20	47	79	0	70	73	71	66	30	15	30	41	65	74	65	19	21	46.2353
2018-08	20	33	39	46	53	63	72	61	47	45	46	53	54	65	65	18	18	46.9412
2018-09	40	20	65	15	69	78	74	74	56	45	49	65	52	63	86	62	21	54.9412
2018-10	19	13	37	29	69	85	76	46	55	28	44	62	48	73	81	41	20	48.5882
2018-11	41	7	53	31	72	84	100	66	56	30	50	38	61	94	52	12	63	53.5294
2018-12	42	21	41	48	49	79	62	31	49	23	31	52	60	67	71	32	25	46.0588
2019-01	58	6	88	59	72	77	89	63	49	29	28	48	56	86	66	24	43	55.3529
2019-02	21	28	55	16	65	85	86	64	60	23	73	62	59	84	79	78	22	56.4706
2019-03	39	32	25	30	74	91	94	63	81	14	48	62	62	89	75	60	38	57.4706
2019-04	0	0	39	31	70	90	86	61	72	15	66	56	75	73	67	50	33	52
2019-05	38	25	50	29	54	80	88	58	64	28	50	53	63	75	63	41	40	52.8824
2019-06	20	7	65	46	60	97	78	47	37	22	26	49	58	81	79	31	30	49
2019-07	39	26	26	15	57	92	96	47	33	22	55	32	63	79	66	79	29	50.3529
2019-08	0	20	13	30	64	89	89	43	62	22	42	37	69	81	85	79	26	50.0588
2019-09	0	19	74	58	62	83	89	99	68	35	34	47	59	71	63	23	31	53.8235
2019-10	54	6	47	42	75	80	71	74	73	100	56	42	65	76	91	28	43	60.1765
2019-11	37	6	73	29	79	76	82	69	74	41	58	52	75	69	64	34	39	56.2941
2019-12	18	18	24	14	72	71	61	100	56	20	42	38	52	82	67	28	38	47.1176
2020-01	52	0	11	66	59	79	77	49	44	45	34	43	71	78	63	32	23	48.5882
2020-02	18	37	24	14	80	77	88	67	60	34	33	51	70	97	81	51	57	55.2353
2020-03	16	5	21	0	61	70	67	31	68	53	37	19	63	92	50	34	33	42.3529
2020-04	16	38	11	25	52	76	69	60	78	24	50	26	57	80	49	30	36	45.7059
2020-05	32	21	41	24	46	79	92	51	50	17	65	41	49	72	47	24	21	45.4118
2020-06	49	0	32	25	63	73	90	53	42	24	59	45	100	67	69	20	22	49
2020-07	33	11	44	26	67	79	86	62	56	12	66	39	69	77	56	15	30	48.7059
2020-08	0	22	44	13	60	80	61	62	40	31	30	68	82	93	61	10	32	46.4118
2020-09	33	28	65	13	75	86	77	54	74	31	46	51	70	77	63	15	25	51.9412
2020-10	17	11	78	26	67	79	68	56	83	82	37	48	93	85	42	26	46	55.5294
2020-11	17	6	34	53	57	79	66	71	62	19	51	38	59	91	65	37	41	49.7647
2020-12	18	12	11	40	71	65	60	42	71	39	32	41	58	70	70	5	29	43.1765

## Sheet: trends
Category: All categories
Month	Stroke	Signs and Symptoms	Medication	Recovery
2011-01	54.0667	31.52	29.6154	46.4118
2011-02	52.4667	36.12	27.4615	55.8235
2011-03	57	32.64	19.9231	45.1176
2011-04	52.3333	36.68	34	47.3529
2011-05	53.4667	33.2	18.5385	43.8235
2011-06	47.1333	30.56	18.4615	43.2941
2011-07	40.8	34.8	26.2308	40.4706
2011-08	55.7333	26.56	32.3846	36.2353
2011-09	49.6	25.08	21.6154	38.7059
2011-10	57	31.44	24.6923	48.3529
2011-11	47.1333	31.76	16.6923	45.1765
2011-12	49.9333	27.8	24.7692	34.8235
2012-01	48.8	30.4	24.9231	52.9412
2012-02	52.7333	33.48	28	48.2941
2012-03	51.8	34.84	30.6923	50.6471
2012-04	57.4667	42.12	25.4615	46.4706
2012-05	53.4	30.36	29.3077	52.4118
2012-06	45.8667	24.16	23.3846	42.4118
2012-07	49.4667	35.48	22.6923	45.5294
2012-08	53.6	28.04	17.2308	42.0588
2012-09	58.4667	32.4	21.6154	57.4706
2012-10	55.3333	34.96	21.8462	54.1765
2012-11	52.3333	30.16	24	48.4118
2012-12	44.6	33.76	15.1538	27.2353
2013-01	57.4	28.6	24.2308	39.7059
2013-02	52.5333	34.6	22.6154	49.7647
2013-03	58.8	35.04	28.8462	46.8235
2013-04	59.4	46.68	24.7692	49.0588
2013-05	54.2667	33.24	33.5385	35.2941
2013-06	57.2	39.48	15.3077	37.6471
2013-07	45.8	28.96	26.1538	35.4118
2013-08	53.3333	32.84	16.2308	38.7647
2013-09	52.4667	31.44	27.6154	42.3529
2013-10	61.6667	37.8	27.0769	44.1765
2013-11	59.2	38.36	27.1538	41.7059
2013-12	50.0667	30.96	22.7692	36.0588
2014-01	49.8	36.48	19.9231	49.7647
2014-02	51.4667	38.88	31.4615	41.2941
2014-03	55	39.28	25.5385	52.1176
2014-04	53.6	39.48	32.1538	53.0588
2014-05	52.7333	29.44	28.5385	44.8235
2014-06	46.3333	33.04	27.9231	41.4118
2014-07	41.0667	35.96	28.0769	41.7059
2014-08	49.2	34.8	22.1538	39
2014-09	56	38.72	23.5385	44.7059
2014-10	54.8	41.92	29	45.8824
2014-11	53.8667	34.64	25.0769	48.9412
2014-12	45.2667	28.2	26.8462	40.2353
2015-01	53.8	31.28	30.2308	44.5294
2015-02	55.8667	42.48	29.6923	42.7647
2015-03	56.4	40.08	26.6154	53
2015-04	60.6667	39.88	37.3077	48.5882
2015-05	51.0667	38.44	33.0769	54.6471
2015-06	48	34.44	26	47.2941
2015-07	46.7333	34.2	23.6923	38.0588
2015-08	48.7333	32.12	21.7692	36.8824
2015-09	54.8	37.88	34.3077	48.6471
2015-10	56.8	41.8	32.8462	45.4118
2015-11	53	34.44	31.7692	60.4706
2015-12	49.4	35.08	30.0769	40.1176
2016-01	50.4	34.92	25.9231	44.4706
2016-02	55.3333	35.6	42	51.7059
2016-03	55.0667	39.6	41.0769	51.3529
2016-04	59.2667	40.36	41	53.1765
2016-05	58.8667	37.36	35.6923	57.4706
2016-06	50.6667	33.96	29.2308	49.4118
2016-07	46.8	28.92	24.3846	42.6471
2016-08	46.4	35.56	43.6923	41.4118
2016-09	58.3333	33.76	34.6923	56.7059
2016-10	53.3333	40.24	27.6154	48.8235
2016-11	57	43.84	34.0769	55.1765
2016-12	49.6667	40.68	27.3077	38.7647
2017-01	53.8667	38.88	38.3846	48.5882
2017-02	60.9333	37.36	26.9231	53.6471
2017-03	55.8	53.2	41	51.1765
2017-04	56.1333	41.4	29.4615	58.2353
2017-05	57.4	41.48	44.6923	51.0588
2017-06	46.5333	39.28	33.7692	49.0588
2017-07	50.1333	32.04	30.5385	43.2353
2017-08	50.9333	36.4	26.5385	41.0588
2017-09	53.7333	36.52	25.8462	47.0588
2017-10	61.0667	39.04	36.6154	53.5882
2017-11	62.5333	45.68	49.4615	43.9412
2017-12	58.2	39.64	34.9231	46.7059
2018-01	56.1333	36.44	34.3077	48.9412
2018-02	60.9333	49.32	48.3846	53.7647
2018-03	61.4	53.88	42.6923	49.3529
2018-04	60.2667	50	40.1538	50.0588
2018-05	63.2	41.8	40.7692	53.5294
2018-06	54.3333	42.24	44.5385	50.3529
2018-07	53.4	37.8	26.1538	46.2353
2018-08	57	48.36	32.3846	46.9412
2018-09	59.4	37.96	34.7692	54.9412
2018-10	58.8	49.4	43.8462	48.5882
2018-11	62.4667	43.12	29.7692	53.5294
2018-12	54.2667	41.88	34.6923	46.0588
2019-01	57.4	41.2	39.8462	55.3529
2019-02	62.1333	44.84	37.6923	56.4706
2019-03	67.4	57.84	37.2308	57.4706
2019-04	64.8	51.04	38.5385	52
2019-05	59.7333	49.2	43.8462	52.8824
2019-06	53.8667	43.52	36.1538	49
2019-07	57.9333	48.16	27.1538	50.3529
2019-08	55.8667	45.28	36.4615	50.0588
2019-09	67.8667	50.6	51.1538	53.8235
2019-10	63	52.28	39.0769	60.1765
2019-11	64.2	48.72	46.2308	56.2941
2019-12	54.8	49.88	37.8462	47.1176
2020-01	62.6	44.6	31.3846	48.5882
2020-02	65	53	40.1538	55.2353
2020-03	56.4667	42.16	41.5385	42.3529
2020-04	58.2	50.6	47.5385	45.7059
2020-05	54.5333	55.2	35.3846	45.4118
2020-06	54.4	50.8	31.9231	49
2020-07	57.8	47.96	59	48.7059
2020-08	57.6667	53.16	42.6154	46.4118
2020-09	66.1333	57.24	46.0769	51.9412
2020-10	60.9333	56.72	48.9231	55.5294
2020-11	60.4667	53.44	44.2308	49.7647
2020-12	57.2667	45.36	39.2308	43.1765
