# Supplementary material for: Utilization of social media communities for caregiver information support in stroke recovery: An analysis of content and interactions
Source: PLoS One. 2022 Jan 26;17(1):e0262919. doi: 10.1371/journal.pone.0262919 (PMC8791510; doi:10.1371/journal.pone.0262919)
Supplement: S2 File — (XLSX) [file pone.0262919.s002.xlsx]

## Sheet: SoMe Communities
Community Name	Comments	Likes	Type	Year	Location	Affiliation	Platform
Association for the Rehabilitation of the Brain Injured	1053	1164	advertising	2011	Canada	charity	facebook
Stroke Recovery Foundation	901	806	advertising	2015	USA	charity	facebook
United Stroke Alliance	195	639	advertising	2016	USA	charity	facebook
American Stroke Association	3807	219868	awareness	2012	USA	charity	facebook
Stroke Association	2117	119187	awareness	2009	UK	charity	facebook
Stroke Foundation	4621	33122	awareness	2009	Australia	charity	facebook
National Aphasia Association	1694	19168	awareness	2010	USA	charity	facebook
Aphasia Recovery Connection	1912	14802	awareness	2013	USA	charity	facebook
American Stroke Foundation	2273	5094	awareness	2009	USA	charity	facebook
Stroke Association NI	1593	4301	awareness	2013	Northern Ireland	charity	facebook
Stroke Association South West	2200	3568	awareness	2014	UK	charity	facebook
Stroke Survivors Foundation	1009	3152	awareness	2010	South Africa	charity	facebook
Aphasia Ireland	392	2744	awareness	2013	UK	charity	facebook
Stroke Association East of England	748	901	awareness	2016	UK	charity	facebook
Aphasia Network	348	809	awareness	2013	USA	charity	facebook
Aphasia Nova Scotia	1779	564	awareness	2013	Canada	charity	facebook
Stroke Association London	1067	547	awareness	2016	UK	charity	facebook
Stroke Family Awareness	17	511	awareness	2017	USA	charity	facebook
Bright Spot Pediatric Stroke	552	464	awareness	2018	USA	charity	facebook
American Aphasia Society	477	394	awareness	2016	USA	charity	facebook
FAST Stroke Awareness	24	211	awareness	2016	UK	charity	facebook
World Stroke Day Kenya 2017	18	192	awareness	2016	Kenya	charity	facebook
Stroke SA Inc	61	112	awareness	2015	Australia	charity	facebook
Supporting Aphasia Fellowship and Education Fellowship and Education	29	54	education	2017	None	charity	facebook
Brain Injury Recovery Foundation	401	2023	fundraising	2019	USA	charity	facebook
Australian Aphasia Association	2065	3618	support	2013	Australia	charity	facebook
Stroke Foundation of NZ	882	3447	support	2013	New Zealand	charity	facebook
Think Ahead Stroke	1914	2873	support	2010	UK	charity	facebook
Stroke Fighters	3269	2558	support	2011	UK	charity	facebook
Stroke Survivors Empowering Each Other (SSEEO)	1696	2470	support	2013	USA	charity	facebook
Singapore National Stroke Association	784	1456	support	2011	Singapore	charity	facebook
BINA Stroke & Brain Injury Assistance	89	1259	support	2010	USA	charity	facebook
Stroke Rehabilitation & Healing, Inc.	145	512	support	2015	USA	charity	facebook
Calgary Aphasia Centre	45	41	support	2017	Canada	charity	facebook
Stroke Support of Texas	7	38	support	2013	USA	charity	facebook
Stroke Help Network	3	26	support	2016	UK	charity	facebook
Aphasia NSW	11	143	advertising	2012	Australia	community	facebook
The Scott Coopersmith Stroke Awareness Foundation	949	1144	awareness	2011	USA	community	facebook
Brain injury & Stroke Foundation KENYA	17	141	awareness	2018	Kenya	community	facebook
Friends of Aphasia	258	406	education	2018	USA	community	facebook
Retreat & Refresh Stroke Camp	1046	2453	support	2011	USA	community	facebook
Adler Aphasia Center	1327	2371	support	2009	USA	community	facebook
Aphasia Center of California	884	1752	support	2009	USA	community	facebook
Living with Aphasia	2268	1184	support	2012	USA	community	facebook
Talkback Association for Aphasia Inc	1400	399	support	2015	Australia	community	facebook
Stroke Information Support Group	18	333	support	2015	UK	community	facebook
Alberta Aphasia Camp	180	294	support	2014	Canada	community	facebook
Aphasia Centre of Ottawa	264	293	support	2011	Canada	community	facebook
Minnesota Brain Injury Alliance/Minnesota Stroke Association	114	181	support	2020	Canada	community	facebook
Suncoast Aphasia Support Group	114	139	support	2014	USA	community	facebook
Oceanside Stroke Recovery Society	1570	92	support	2016	Canada	community	facebook
Orillia Stroke Survivor and Caregiver Support Group	136	90	support	2015	Canada	community	facebook
Delta Stroke Recovery Society	142	51	support	2017	Canada	community	facebook
Pittsburgh Aphasia Community	6	17	support	2019	USA	community	facebook
StrokeEd	929	3014	advertising	2012	Australia	education	facebook
Aphasia Lab-USC	438	660	advertising	2012	USA	education	facebook
BRAIN Lab: Brain Research for Aphasia and Intensive Neurorehabilitation Lab	314	311	advertising	2013	USA	education	facebook
Aphasia CRE	78	292	advertising	2019	Australia	education	facebook
STROKE-The Road to Recovery	34	118	advertising	2013	USA	education	facebook
World Stroke Campaign	1377	8634	awareness	2010	Switzerland	education	facebook
Stroke Special Interest Group	790	1663	education	2017	USA	education	facebook
University of Michigan Aphasia Program (UMAP)	757	911	education	2011	USA	education	facebook
Stroke Rehabilitation Research	1487	221	education	2011	USA	education	facebook
Stroke and Cerebrovascular Accident Education	13	94	education	2019	USA	education	facebook
Triangle Aphasia Project, Unlimited	2919	1744	support	2010	USA	education	facebook
Aphasia Connections	47	1046	support	2011	USA	education	facebook
Priority Research Centre for Stroke and Brain Injury	1180	819	support	2016	Australia	education	facebook
The Big Sky Aphasia Program	575	234	support	2014	USA	education	facebook
Purdue University Aphasia Group	595	204	support	2016	USA	education	facebook
Hazard & Surrounding Area Stroke Survivor & Caregiver Support Group	47	71	support	2020	USA	education	facebook
Spot Stroke	112	3651	awareness	2017	Singapore	government	facebook
Kathi Naumann -Stroke Support & Survival Guide	58	2741	advertising	2013	USA	individual	facebook
The Aphasia Cafe by Dr. Dawn McGuire	26	91	advertising	2012	USA	individual	facebook
Stroke Awareness	72	13326	awareness	2016	None	individual	facebook
Raising Stroke Awareness	304	1541	awareness	2011	None	individual	facebook
Stroke Awareness for Everyone	176	1436	awareness	2011	USA	individual	facebook
Stroke Prevention	119	684	awareness	2013	USA	individual	facebook
Aphasia Awareness	38	680	awareness	2012	None	individual	facebook
Stroke therapy tricks for stroke survivors	21	214	awareness	2020	None	individual	facebook
Stroke Group	6	199	awareness	2014	None	individual	facebook
Canadian Aphasia Association	1483	172	awareness	2010	Canada	individual	facebook
Aphasia Awareness	8	157	awareness	2016	None	individual	facebook
Stroke	16	122	awareness	2013	None	individual	facebook
Stroke Cure	3	87	awareness	2016	None	individual	facebook
Stroke Rehabilitation Awareness	8	75	awareness	2015	USA	individual	facebook
Stroke Caregiver	40	63	awareness	2015	None	individual	facebook
Rehabilitation for Stroke	6	25	awareness	2017	None	individual	facebook
TBI Hope & Inspiration	3867	33325	education	2013	USA	individual	facebook
The Brain Fairy - Living with Brain Injury	730	2365	education	2012	None	individual	facebook
Aphasia Friendly Resources	162	2334	education	2013	UK	individual	facebook
Stronger After Stroke Blog	40	1253	education	2013	None	individual	facebook
Stroke information	109	603	education	2014	None	individual	facebook
Stroke Support	753	440	education	2017	None	individual	facebook
Recovering from Brain Injury	42	263	education	2016	USA	individual	facebook
Stroke Recovery Tips	8	189	education	2018	None	individual	facebook
Stroke Recovery: Stories from Patients, Doctors, Families and Caregivers	19	111	education	2017	None	individual	facebook
Stroke	80	94	education	2017	Malaysia	individual	facebook
GRASP - Geriatric Relearning After Stroke-Induced Paralysis	40	46	education	2019	India	individual	facebook
Caregiving for Stroke Survivors	5	11	education	2015	None	individual	facebook
Teamconnor fundraising and brain injury/stroke awarness	55	155	fundraising	2016	UK	individual	facebook
Stroke Survivor Caregivers	985	605	motivation	2017	None	individual	facebook
Surviving A Stroke	15	517	motivation	2019	Canada	individual	facebook
Stroke Survivors	46	431	motivation	2016	None	individual	facebook
Caregiving After Stroke	24	152	motivation	2019	None	individual	facebook
Stroke Awareness	2	117	motivation	2010	None	individual	facebook
Stroke Recovery KW	161	105	motivation	2012	Canada	individual	facebook
Stroke Warriors	106	104	motivation	2018	None	individual	facebook
Stroke Survivor	1005	15982	support	2011	None	individual	facebook
Stroke Rehabilitation	40	1688	support	2013	None	individual	facebook
TBI & Stroke Victims	72	1428	support	2011	None	individual	facebook
Stroke Recovery Solutions	447	682	support	2019	USA	individual	facebook
Aphasia will not be silent / Stroke Survivor Coach	312	678	support	2015	USA	individual	facebook
Stroke UK	22	357	support	2014	UK	individual	facebook
TBI TED - Brain Injury and CTE Support	1184	304	support	2017	USA	individual	facebook
Group Stroke	83	259	support	2012	None	individual	facebook
Stroke Therapy	2	73	support	2017	None	individual	facebook
Aphasia vzw	32	64	support	2012	USA	individual	facebook
Stroke Rehabilitation Ireland	8	50	support	2019	Ireland	individual	facebook
Stroke Caregivers	23	45	support	2017	USA	individual	facebook
Stroke Ownership & Recovery	36	43	support	2015	None	individual	facebook
Midwest Stroke support group for survivors and caregivers	55	23	support	2020	None	individual	facebook
Stroke,tbi,and their,caregivers	14	22	support	2014	None	individual	facebook
The Other Stroke Talk for survivors, caregivers and anyone who wants to be	41	20	support	2015	None	individual	facebook
Support for Caregivers of Stroke Patients	4	10	support	2018	None	individual	facebook
Malaysian Stroke Rehabilitation	3	2	support	2017	Malaysia	individual	facebook
Stroke & Neuro Intervention	126	2824	education	2013	India	medical	facebook
Aphasia SG	408	1032	education	2019	Singapore	medical	facebook
UCAN Stroke Rehabilitation in Merseyside and Cheshire	490	708	education	2015	UK	medical	facebook
Stroke Support India	94	274	education	2012	India	medical	facebook
AphasiaAccess	1047	3810	support	2011	USA	medical	facebook
Stroke Survivors	2215	1899	support	2016	USA	medical	facebook
Certified Stroke Rehabilitation Specialist (CSRS)	274	883	support	2012	USA	medical	facebook
Greenhills Stroke Rehabilitation Center Ghana	63	546	support	2019	Ghana	medical	facebook
Stroke Rehabilitation	816	312	support	2016	Malaysia	medical	facebook
Montgomery County Stroke Survivor, Caregiver, and Aphasia Support Group	14	105	support	2012	USA	medical	facebook
Stroke & Neuro Rehabilitation for Shropshire	51	100	support	2015	UK	medical	facebook
Stroke Rehabilitation Centre	9	98	support	2018	India	medical	facebook
UNT Aphasia Support Group	8	74	support	2014	USA	medical	facebook
Stroke Awareness	300	2374	awareness	2014	USA	sme	facebook
Stroke Rehab	195	3099	education	2011	USA	sme	facebook
NXT Senior & Caregiver Resources Inc.	17	35	education	2015	Canada	sme	facebook
American_Stroke	9242	4892	awareness	2012	USA	charity	twitter
Stroke Association	30600	106930	support	2009	UK	charity	twitter
Sign Against Stroke	26400	4422	awareness	2013	None	sme	twitter
heartandstroke	25500	46931	awareness	2009	Canada	charity	twitter
Aphasia Hope	23500	3491	education	2012	USA	charity	twitter
Stroke Foundation	21500	12812	awareness	2009	Australia	charity	twitter
Croi­ Heart & Stroke	14600	5220	awareness	2010	Northern Ireland	charity	twitter
American Heart News	13800	85900	awareness	2009	USA	charity	twitter
Better Conversations	11000	3383	support	2012	UK	education	twitter
davida godett	10500	394	awareness	2011	USA	charity	twitter
Million Hearts	7742	26882	awareness	2011	USA	government	twitter
Tactus Therapy	6930	6486	advertising	2011	Canada	sme	twitter
ARC AphasiaRecovery	5697	1917	support	2012	USA	charity	twitter
HeartFoundationSA	5249	3732	awareness	2012	South Africa	charity	twitter
Northern Ireland Chest Heart & Stroke	5138	3209	awareness	2011	Northern Ireland	charity	twitter
Stroke Association Yorkshire	4662	1750	awareness	2013	UK	charity	twitter
BAS	2758	1866	education	2015	UK	medical	twitter
INS	2490	648	support	2012	UK	charity	twitter
Prasanna Tadi M.D TEDx Speaker, Stroke Doc, Blogge	1974	2203	awareness	2019	USA	individual	twitter
Natl Aphasia Assoc	1968	3286	support	2012	USA	charity	twitter
Heart&Stroke NB | Coeur+AVC NB	1779	1659	awareness	2012	Canada	charity	twitter
Aphasia Institute	1730	2728	support	2010	Canada	education	twitter
LivingWithAphasia	1700	595	support	2017	UK	charity	twitter
Heart & Stroke Science	1650	1266	education	2012	USA	individual	twitter
Treat The Stroke	1563	812	education	2016	USA	charity	twitter
Aphasia Nova Scotia	1503	1493	support	2011	Canada	individual	twitter
Stroke Connection	1357	2144	education	2009	USA	charity	twitter
Connect	1331	3314	support	2010	UK	charity	twitter
CDC Division for Heart Disease & Stroke Prevention	1314	4786	awareness	2018	USA	government	twitter
The Aphasia Center	1126	1548	support	2009	USA	medical	twitter
Stroke Survivors Foundation	1111	1029	support	2010	South Africa	charity	twitter
Adler Aphasia Center	949	1689	education	2009	USA	community	twitter
Stroke Foundation NZ	630	795	awareness	2015	New Zealand	charity	twitter
Caregiver's Cargiver	556	180	advertising	2012	USA	individual	twitter
StrokeRehab Plymouth	504	289	support	2017	UK	medical	twitter
Stroke Recovery	8561	3000	advertising	2011	Canada	education	twitter
Dyscover	457	863	support	2015	UK	charity	twitter
East Lancs Stroke Assistance & Support	315	95	support	2019	UK	individual	twitter
Heart & Stroke NL	248	382	awareness	2013	Canada	medical	twitter
fermanagh Stroke Support Group - SOSS	167	1855	education	2012	None	sme	twitter
Reclaiming Ourselves	164	344	support	2012	None	individual	twitter
StrokeSupport	164	76	support	2015	India	sme	twitter
Stroke Recovery Association MB	157	69	support	2016	Canada	community	twitter
Stroke Support Group	132	269	support	2011	USA	medical	twitter
act F.A.S.T	112	42	awareness	2010	None	individual	twitter
Stroke Rehab	108	2020	education	2013	USA	sme	twitter
City Access - Resources for Aphasia	105	336	education	2019	UK	education	twitter
Stroke Recovery Association NSW	103	165	awareness	2018	Australia	charity	twitter
StrokeSmart Magazine	498	1047	support	2013	USA	charity	twitter
IschemicStroke	39	128	education	2015	None	community	twitter
BIA-MA	6338	1628	awareness	2009	USA	community	twitter
Stroke Caregivers	11	4	motivation	2016	USA	individual	twitter
Signs Of Stroke	3	23	awareness	2012	None	individual	twitter
Stroke Support	3	15	support	2014	None	individual	twitter
BIAF	2284	2285	support	2011	USA	community	twitter
BrainLine.org	493	37100	support	2009	USA	community	twitter
BIAAZ	4719	1908	support	2009	USA	charity	twitter
