# Supplementary material for: Utilization of social media communities for caregiver information support in stroke recovery: An analysis of content and interactions
Source: PLoS One. 2022 Jan 26;17(1):e0262919. doi: 10.1371/journal.pone.0262919 (PMC8791510; doi:10.1371/journal.pone.0262919)
Supplement: S3 File — (XLSX) [file pone.0262919.s003.xlsx]

## Sheet: Posts
#	Post	Likes	Comments	Shares	Link	Social Media Platform
1	none	6	0	3	https://facebook.com/story.php?story_fbid=1003894689621587&id=217197604957970	facebook
2	none	1	0	0	https://facebook.com/story.php?story_fbid=761853990492326&id=217197604957970	facebook
3	none	4	0	1	https://facebook.com/story.php?story_fbid=2353870141292840&id=976884592324742	facebook
4	none	1	1	0	https://facebook.com/story.php?story_fbid=2705832209683591&id=1642659289334227	facebook
5	none	1	1	0	https://facebook.com/story.php?story_fbid=2705832209683591&id=1642659289334227	facebook
6	none	5	0	4	https://facebook.com/story.php?story_fbid=2491358764419652&id=2022190078003192	facebook
7	none	15	0	21	https://facebook.com/story.php?story_fbid=2014801831876247&id=125297644160018	facebook
8	none	1	0	0	https://facebook.com/story.php?story_fbid=2075766675847291&id=1263771243713509	facebook
9	none	7	2	0	https://facebook.com/story.php?story_fbid=2025062760917683&id=1263771243713509	facebook
10	none	7	2	0	https://facebook.com/story.php?story_fbid=2025062760917683&id=1263771243713509	facebook
11	none	2	3	0	https://facebook.com/story.php?story_fbid=2155678994443824&id=982033235141745	facebook
12	none	5	0	4	https://facebook.com/story.php?story_fbid=2491358764419652&id=2022190078003192	facebook
13	none	15	0	21	https://facebook.com/story.php?story_fbid=2014801831876247&id=125297644160018	facebook
14	none	13	0	13	https://facebook.com/story.php?story_fbid=2054054981397986&id=224737574329745	facebook
15	none	4	0	1	https://facebook.com/story.php?story_fbid=2051923431611141&id=224737574329745	facebook
16	none	4	0	3	https://facebook.com/story.php?story_fbid=1729396870530467&id=224737574329745	facebook
17	none	0	0	0	https://facebook.com/story.php?story_fbid=10153372061168932&id=111007408914178	facebook
18	none	5	0	0	https://facebook.com/story.php?story_fbid=10208147032310815&id=1568470946795596	facebook
19	none	4	0	0	https://facebook.com/story.php?story_fbid=3976400872394408&id=104381019596432	facebook
20	none	3	0	0	https://facebook.com/story.php?story_fbid=968705480259624&id=856887361041378	facebook
21	none	65	0	7	https://facebook.com/story.php?story_fbid=3400084580121319&id=176196399176836	facebook
22	none	65	0	7	https://facebook.com/story.php?story_fbid=3400084580121319&id=176196399176836	facebook
23	none	0	0	2	https://facebook.com/story.php?story_fbid=2150060465004998&id=217197604957970	facebook
24	none	0	0	0	https://facebook.com/story.php?story_fbid=2612842865649193&id=1642659289334227	facebook
25	none	0	0	0	https://facebook.com/story.php?story_fbid=2612842865649193&id=1642659289334227	facebook
26	none	2	0	5	https://facebook.com/story.php?story_fbid=2025073857583240&id=1263771243713509	facebook
27	none	0	0	0	https://facebook.com/story.php?story_fbid=2074717562618869&id=1263771243713509	facebook
28	none	0	0	0	https://facebook.com/story.php?story_fbid=2074705165953442&id=1263771243713509	facebook
29	none	2	0	0	https://facebook.com/story.php?story_fbid=2025246760899283&id=1263771243713509	facebook
30	none	3	0	2	https://facebook.com/story.php?story_fbid=2025085857582040&id=1263771243713509	facebook
31	none	0	0	0	https://facebook.com/story.php?story_fbid=2074717562618869&id=1263771243713509	facebook
32	none	0	0	0	https://facebook.com/story.php?story_fbid=2074705165953442&id=1263771243713509	facebook
33	none	2	0	0	https://facebook.com/story.php?story_fbid=2025246760899283&id=1263771243713509	facebook
34	none	16	0	12	https://facebook.com/story.php?story_fbid=1826445327492287&id=224737574329745	facebook
35	none	1	0	0	https://facebook.com/story.php?story_fbid=1351533914983433&id=224737574329745	facebook
36	none	0	0	0	https://facebook.com/story.php?story_fbid=10210259890317247&id=111007408914178	facebook
37	none	0	0	0	https://facebook.com/story.php?story_fbid=10153220428043932&id=111007408914178	facebook
38	none	2	0	0	https://facebook.com/story.php?story_fbid=4477825601584&id=467174669964070	facebook
39	none	1	0	0	https://facebook.com/story.php?story_fbid=3803501709717377&id=223193681081549	facebook
40	none	1	0	0	https://facebook.com/story.php?story_fbid=2877093492569203&id=856887361041378	facebook
41	none	1	0	0	https://facebook.com/story.php?story_fbid=2780893112189242&id=856887361041378	facebook
42	none	9	1	0	https://facebook.com/story.php?story_fbid=544590089297308&id=105977906491864	facebook
43	none	6	0	3	https://facebook.com/story.php?story_fbid=893112630879281&id=262875860569631	facebook
44	none	19	0	2	https://facebook.com/story.php?story_fbid=755314947992384&id=262875860569631	facebook
45	none	0	0	0	https://facebook.com/story.php?story_fbid=2567767843476768&id=1622782117975350	facebook
46	none	0	0	0	https://facebook.com/story.php?story_fbid=2567767710143448&id=1622782117975350	facebook
47	none	0	0	0	https://facebook.com/story.php?story_fbid=2567767563476796&id=1622782117975350	facebook
48	none	0	0	0	https://facebook.com/story.php?story_fbid=2567767303476822&id=1622782117975350	facebook
49	none	1	0	0	https://facebook.com/story.php?story_fbid=2567766883476864&id=1622782117975350	facebook
50	none	0	0	0	https://facebook.com/story.php?story_fbid=2567766280143591&id=1622782117975350	facebook
51	none	0	0	0	https://facebook.com/story.php?story_fbid=2567767843476768&id=1622782117975350	facebook
52	none	0	0	0	https://facebook.com/story.php?story_fbid=2567767710143448&id=1622782117975350	facebook
53	none	0	0	0	https://facebook.com/story.php?story_fbid=2567767563476796&id=1622782117975350	facebook
54	none	0	0	0	https://facebook.com/story.php?story_fbid=2567767303476822&id=1622782117975350	facebook
55	none	1	0	0	https://facebook.com/story.php?story_fbid=2567766883476864&id=1622782117975350	facebook
56	none	0	0	0	https://facebook.com/story.php?story_fbid=2567766280143591&id=1622782117975350	facebook
57	none	0	0	0	https://facebook.com/story.php?story_fbid=2567767843476768&id=1622782117975350	facebook
58	none	0	0	0	https://facebook.com/story.php?story_fbid=2567767710143448&id=1622782117975350	facebook
59	none	0	0	0	https://facebook.com/story.php?story_fbid=2567767563476796&id=1622782117975350	facebook
60	none	0	0	0	https://facebook.com/story.php?story_fbid=2567767303476822&id=1622782117975350	facebook
61	none	1	0	0	https://facebook.com/story.php?story_fbid=2567766883476864&id=1622782117975350	facebook
62	none	0	0	0	https://facebook.com/story.php?story_fbid=2567766280143591&id=1622782117975350	facebook
63	none	0	0	0	https://facebook.com/story.php?story_fbid=2567767843476768&id=1622782117975350	facebook
64	none	0	0	0	https://facebook.com/story.php?story_fbid=2567767710143448&id=1622782117975350	facebook
65	none	0	0	0	https://facebook.com/story.php?story_fbid=2567767563476796&id=1622782117975350	facebook
66	none	0	0	0	https://facebook.com/story.php?story_fbid=2567767303476822&id=1622782117975350	facebook
67	none	1	0	0	https://facebook.com/story.php?story_fbid=2567766883476864&id=1622782117975350	facebook
68	none	0	0	0	https://facebook.com/story.php?story_fbid=2567766280143591&id=1622782117975350	facebook
69	none	4	0	4	https://facebook.com/story.php?story_fbid=2075741945849764&id=1263771243713509	facebook
70	none	2	0	3	https://facebook.com/story.php?story_fbid=2025249344232358&id=1263771243713509	facebook
71	none	1	0	1	https://facebook.com/story.php?story_fbid=2025242180899741&id=1263771243713509	facebook
72	none	2	0	3	https://facebook.com/story.php?story_fbid=2025222020901757&id=1263771243713509	facebook
73	none	4	0	4	https://facebook.com/story.php?story_fbid=2075741945849764&id=1263771243713509	facebook
74	none	2	0	3	https://facebook.com/story.php?story_fbid=2025249344232358&id=1263771243713509	facebook
75	none	1	0	1	https://facebook.com/story.php?story_fbid=2025242180899741&id=1263771243713509	facebook
76	none	2	0	3	https://facebook.com/story.php?story_fbid=2025222020901757&id=1263771243713509	facebook
77	none	3	1	0	https://facebook.com/story.php?story_fbid=1832171766919643&id=224737574329745	facebook
78	none	0	0	0	https://facebook.com/story.php?story_fbid=1499849200151903&id=224737574329745	facebook
79	none	4	0	4	https://facebook.com/story.php?story_fbid=1186285288174964&id=224737574329745	facebook
80	none	1	0	0	https://facebook.com/story.php?story_fbid=10153238162198932&id=111007408914178	facebook
81	none	2	0	0	https://facebook.com/story.php?story_fbid=10202350943006429&id=111007408914178	facebook
82	none	2	1	0	https://facebook.com/story.php?story_fbid=1369560573176197&id=693504594115135	facebook
83	none	0	0	0	https://facebook.com/story.php?story_fbid=1369560573176197&id=693504594115135	facebook
84	none	4	0	0	https://facebook.com/story.php?story_fbid=2898052113806674&id=856887361041378	facebook
85	none	2	0	0	https://facebook.com/story.php?story_fbid=2886394071639145&id=856887361041378	facebook
86	none	0	0	0	https://facebook.com/story.php?story_fbid=2775389362739617&id=856887361041378	facebook
87	none	0	0	4	https://facebook.com/story.php?story_fbid=795037603840631&id=217197604957970	facebook
88	none	3	0	0	https://facebook.com/story.php?story_fbid=2739027706364041&id=1642659289334227	facebook
89	none	3	0	0	https://facebook.com/story.php?story_fbid=2739027706364041&id=1642659289334227	facebook
90	none	0	0	1	https://facebook.com/story.php?story_fbid=2074746615949297&id=1263771243713509	facebook
91	none	2	0	5	https://facebook.com/story.php?story_fbid=2025073857583240&id=1263771243713509	facebook
92	none	0	0	1	https://facebook.com/story.php?story_fbid=2074746615949297&id=1263771243713509	facebook
93	none	0	0	1	https://facebook.com/story.php?story_fbid=2075752505848708&id=1263771243713509	facebook
94	none	0	0	0	https://facebook.com/story.php?story_fbid=2074738849283407&id=1263771243713509	facebook
95	none	3	0	6	https://facebook.com/story.php?story_fbid=2025217114235581&id=1263771243713509	facebook
96	none	2	0	1	https://facebook.com/story.php?story_fbid=1983648218392471&id=1263771243713509	facebook
97	none	0	0	1	https://facebook.com/story.php?story_fbid=2075752505848708&id=1263771243713509	facebook
98	none	0	0	0	https://facebook.com/story.php?story_fbid=2074738849283407&id=1263771243713509	facebook
99	none	3	0	6	https://facebook.com/story.php?story_fbid=2025217114235581&id=1263771243713509	facebook
100	none	3	0	2	https://facebook.com/story.php?story_fbid=2025085857582040&id=1263771243713509	facebook
101	none	2	0	1	https://facebook.com/story.php?story_fbid=1983648218392471&id=1263771243713509	facebook
102	none	6	0	1	https://facebook.com/story.php?story_fbid=2055669641236520&id=224737574329745	facebook
103	none	0	0	0	https://facebook.com/story.php?story_fbid=2054867747983376&id=224737574329745	facebook
104	none	47	7	0	https://facebook.com/story.php?story_fbid=1552797184857104&id=224737574329745	facebook
105	none	1	1	0	https://facebook.com/story.php?story_fbid=396766378293646&id=467174669964070	facebook
106	none	2	0	0	https://facebook.com/story.php?story_fbid=3568286763238874&id=223193681081549	facebook
107	none	62	10	0	https://facebook.com/story.php?story_fbid=3416505308479246&id=176196399176836	facebook
108	none	62	10	0	https://facebook.com/story.php?story_fbid=3416505308479246&id=176196399176836	facebook
109	none	3	0	6	https://facebook.com/story.php?story_fbid=2075798819177410&id=1263771243713509	facebook
110	none	1	0	0	https://facebook.com/story.php?story_fbid=2075765292514096&id=1263771243713509	facebook
111	none	2	0	1	https://facebook.com/story.php?story_fbid=1945819388842021&id=1263771243713509	facebook
112	none	3	0	6	https://facebook.com/story.php?story_fbid=2075798819177410&id=1263771243713509	facebook
113	none	1	0	0	https://facebook.com/story.php?story_fbid=2075765292514096&id=1263771243713509	facebook
114	none	0	0	0	https://facebook.com/story.php?story_fbid=2075739835849975&id=1263771243713509	facebook
115	none	0	0	0	https://facebook.com/story.php?story_fbid=2025066117584014&id=1263771243713509	facebook
116	none	2	0	1	https://facebook.com/story.php?story_fbid=1945819388842021&id=1263771243713509	facebook
117	none	12	0	20	https://facebook.com/story.php?story_fbid=1347319745404850&id=224737574329745	facebook
118	none	0	0	0	https://facebook.com/story.php?story_fbid=10210181363434124&id=111007408914178	facebook
119	none	0	0	0	https://facebook.com/story.php?story_fbid=10153289027028932&id=111007408914178	facebook
120	none	0	0	0	https://facebook.com/story.php?story_fbid=10153287470398932&id=111007408914178	facebook
121	none	0	0	0	https://facebook.com/story.php?story_fbid=10153272321128932&id=111007408914178	facebook
122	none	1	0	0	https://facebook.com/story.php?story_fbid=10153270447528932&id=111007408914178	facebook
123	none	0	0	0	https://facebook.com/story.php?story_fbid=10153264065398932&id=111007408914178	facebook
124	none	0	0	0	https://facebook.com/story.php?story_fbid=10153262567303932&id=111007408914178	facebook
125	none	2	0	0	https://facebook.com/story.php?story_fbid=10153257863828932&id=111007408914178	facebook
126	none	1	0	0	https://facebook.com/story.php?story_fbid=10153256532238932&id=111007408914178	facebook
127	none	0	0	0	https://facebook.com/story.php?story_fbid=10153256530908932&id=111007408914178	facebook
128	none	2	0	0	https://facebook.com/story.php?story_fbid=10153254895883932&id=111007408914178	facebook
129	none	0	0	0	https://facebook.com/story.php?story_fbid=10153248386498932&id=111007408914178	facebook
130	none	2	0	0	https://facebook.com/story.php?story_fbid=10153242286698932&id=111007408914178	facebook
131	none	6	0	0	https://facebook.com/story.php?story_fbid=10217588413973651&id=467174669964070	facebook
132	none	1	0	0	https://facebook.com/story.php?story_fbid=5270700119614111&id=467174669964070	facebook
133	none	2	0	0	https://facebook.com/story.php?story_fbid=4904421922908601&id=467174669964070	facebook
134	none	0	0	0	https://facebook.com/story.php?story_fbid=2642242919126524&id=467174669964070	facebook
135	none	1	0	0	https://facebook.com/story.php?story_fbid=10206237862885925&id=467174669964070	facebook
136	none	2	0	0	https://facebook.com/story.php?story_fbid=2896397257305493&id=856887361041378	facebook
137	none	4	0	0	https://facebook.com/story.php?story_fbid=2891837777761441&id=856887361041378	facebook
138	none	4	0	0	https://facebook.com/story.php?story_fbid=2887587968186422&id=856887361041378	facebook
139	none	2	0	0	https://facebook.com/story.php?story_fbid=2885729845038901&id=856887361041378	facebook
140	none	2	0	0	https://facebook.com/story.php?story_fbid=2880052052273347&id=856887361041378	facebook
141	none	4	1	0	https://facebook.com/story.php?story_fbid=2877072202571332&id=856887361041378	facebook
142	none	1	0	0	https://facebook.com/story.php?story_fbid=2874707129474506&id=856887361041378	facebook
143	none	0	0	0	https://facebook.com/story.php?story_fbid=2861810007430885&id=856887361041378	facebook
144	none	0	0	0	https://facebook.com/story.php?story_fbid=2860097200935499&id=856887361041378	facebook
145	none	2	0	0	https://facebook.com/story.php?story_fbid=2859429961002223&id=856887361041378	facebook
146	none	2	2	0	https://facebook.com/story.php?story_fbid=2854457968166089&id=856887361041378	facebook
147	none	1	0	0	https://facebook.com/story.php?story_fbid=4904372632913530&id=856887361041378	facebook
148	none	1	0	0	https://facebook.com/story.php?story_fbid=4892883257395801&id=856887361041378	facebook
149	none	1	0	0	https://facebook.com/story.php?story_fbid=2762682804010273&id=856887361041378	facebook
150	none	1	0	0	https://facebook.com/story.php?story_fbid=2761617440783476&id=856887361041378	facebook
151	none	1	0	0	https://facebook.com/story.php?story_fbid=2761527697459117&id=856887361041378	facebook
152	none	0	0	0	https://facebook.com/story.php?story_fbid=4812569745427153&id=856887361041378	facebook
153	none	0	0	1	https://facebook.com/story.php?story_fbid=2150066508337727&id=217197604957970	facebook
154	none	3	0	0	https://facebook.com/story.php?story_fbid=2074724832618142&id=1263771243713509	facebook
155	none	3	0	0	https://facebook.com/story.php?story_fbid=2074724832618142&id=1263771243713509	facebook
156	none	0	0	0	https://facebook.com/story.php?story_fbid=2074715142619111&id=1263771243713509	facebook
157	none	3	0	9	https://facebook.com/story.php?story_fbid=1983636491726977&id=1263771243713509	facebook
158	none	3	0	2	https://facebook.com/story.php?story_fbid=1487364151400408&id=224737574329745	facebook
159	none	1	0	0	https://facebook.com/story.php?story_fbid=10222749113135230&id=467174669964070	facebook
160	none	0	0	0	https://facebook.com/story.php?story_fbid=2789043408040879&id=856887361041378	facebook
161	none	2	1	0	https://facebook.com/story.php?story_fbid=2774588542819699&id=856887361041378	facebook
162	none	3	0	0	https://facebook.com/watch?v=174929451016210	facebook
163	none	1	0	1	https://facebook.com/story.php?story_fbid=2075749052515720&id=1263771243713509	facebook
164	none	2	0	1	https://facebook.com/story.php?story_fbid=2074734412617184&id=1263771243713509	facebook
165	none	0	0	0	https://facebook.com/story.php?story_fbid=2074715142619111&id=1263771243713509	facebook
166	none	1	0	0	https://facebook.com/story.php?story_fbid=2025250510898908&id=1263771243713509	facebook
167	none	0	0	0	https://facebook.com/story.php?story_fbid=2025238557566770&id=1263771243713509	facebook
168	none	0	0	0	https://facebook.com/story.php?story_fbid=2025218794235413&id=1263771243713509	facebook
169	none	0	0	0	https://facebook.com/story.php?story_fbid=2025079464249346&id=1263771243713509	facebook
170	none	0	0	1	https://facebook.com/story.php?story_fbid=2025058830918076&id=1263771243713509	facebook
171	none	1	0	0	https://facebook.com/story.php?story_fbid=2075774219179870&id=1263771243713509	facebook
172	none	1	0	1	https://facebook.com/story.php?story_fbid=2075749052515720&id=1263771243713509	facebook
173	none	2	0	1	https://facebook.com/story.php?story_fbid=2074734412617184&id=1263771243713509	facebook
174	none	1	0	0	https://facebook.com/story.php?story_fbid=2025250510898908&id=1263771243713509	facebook
175	none	0	0	0	https://facebook.com/story.php?story_fbid=2025238557566770&id=1263771243713509	facebook
176	none	0	0	0	https://facebook.com/story.php?story_fbid=2025218794235413&id=1263771243713509	facebook
177	none	0	0	0	https://facebook.com/story.php?story_fbid=2025079464249346&id=1263771243713509	facebook
178	none	0	0	1	https://facebook.com/story.php?story_fbid=2025058830918076&id=1263771243713509	facebook
179	none	4	1	0	https://facebook.com/story.php?story_fbid=10155764781088428&id=121812873427	facebook
180	none	0	0	0	https://facebook.com/story.php?story_fbid=10154298680653932&id=111007408914178	facebook
181	none	1	0	0	https://facebook.com/story.php?story_fbid=10153259461448932&id=111007408914178	facebook
182	none	2	0	0	https://facebook.com/story.php?story_fbid=2892231337722085&id=856887361041378	facebook
183	none	2	0	0	https://facebook.com/story.php?story_fbid=2883227211955831&id=856887361041378	facebook
184	none	2	0	0	https://facebook.com/story.php?story_fbid=2873329749612244&id=856887361041378	facebook
185	none	3	0	4	https://facebook.com/story.php?story_fbid=1942864779057902&id=217197604957970	facebook
186	none	1	0	0	https://facebook.com/watch?v=184862579970611	facebook
187	none	0	0	0	https://facebook.com/story.php?story_fbid=1983640241726602&id=1263771243713509	facebook
188	none	0	0	0	https://facebook.com/story.php?story_fbid=2025227444234548&id=1263771243713509	facebook
189	none	0	0	0	https://facebook.com/story.php?story_fbid=1983640241726602&id=1263771243713509	facebook
190	none	2	0	0	https://facebook.com/story.php?story_fbid=2074720542618571&id=1263771243713509	facebook
191	none	0	0	0	https://facebook.com/story.php?story_fbid=2074700009287291&id=1263771243713509	facebook
192	none	3	0	1	https://facebook.com/story.php?story_fbid=2025248170899142&id=1263771243713509	facebook
193	none	2	0	2	https://facebook.com/story.php?story_fbid=2025229587567667&id=1263771243713509	facebook
194	none	0	0	0	https://facebook.com/story.php?story_fbid=2025215557569070&id=1263771243713509	facebook
195	none	0	0	0	https://facebook.com/story.php?story_fbid=2025206330903326&id=1263771243713509	facebook
196	none	0	0	0	https://facebook.com/story.php?story_fbid=2025072300916729&id=1263771243713509	facebook
197	none	1	0	0	https://facebook.com/story.php?story_fbid=1983664808390812&id=1263771243713509	facebook
198	none	1	0	0	https://facebook.com/story.php?story_fbid=1983635318393761&id=1263771243713509	facebook
199	none	0	0	0	https://facebook.com/story.php?story_fbid=1983615518395741&id=1263771243713509	facebook
200	none	0	0	0	https://facebook.com/story.php?story_fbid=2074741635949795&id=1263771243713509	facebook
201	none	2	0	0	https://facebook.com/story.php?story_fbid=2074720542618571&id=1263771243713509	facebook
202	none	0	0	0	https://facebook.com/story.php?story_fbid=2074700009287291&id=1263771243713509	facebook
203	none	3	0	1	https://facebook.com/story.php?story_fbid=2025248170899142&id=1263771243713509	facebook
204	none	2	0	2	https://facebook.com/story.php?story_fbid=2025229587567667&id=1263771243713509	facebook
205	none	0	0	0	https://facebook.com/story.php?story_fbid=2025215557569070&id=1263771243713509	facebook
206	none	0	0	0	https://facebook.com/story.php?story_fbid=2025072300916729&id=1263771243713509	facebook
207	none	1	0	0	https://facebook.com/story.php?story_fbid=1983664808390812&id=1263771243713509	facebook
208	none	1	0	0	https://facebook.com/story.php?story_fbid=1983659188391374&id=1263771243713509	facebook
209	none	1	0	0	https://facebook.com/story.php?story_fbid=1983635318393761&id=1263771243713509	facebook
210	none	0	0	0	https://facebook.com/story.php?story_fbid=1983615518395741&id=1263771243713509	facebook
211	none	14	1	0	https://facebook.com/story.php?story_fbid=10156656578558428&id=121812873427	facebook
212	none	3	0	0	https://facebook.com/story.php?story_fbid=1274750762910703&id=168765940175863	facebook
213	none	4	0	4	https://facebook.com/story.php?story_fbid=1775508089252678&id=224737574329745	facebook
214	none	8	0	11	https://facebook.com/story.php?story_fbid=1747676588702495&id=224737574329745	facebook
215	none	8	0	4	https://facebook.com/story.php?story_fbid=1738566706280150&id=224737574329745	facebook
216	none	2	0	7	https://facebook.com/story.php?story_fbid=1609782335825255&id=224737574329745	facebook
217	none	27	1	0	https://facebook.com/story.php?story_fbid=1544953268974829&id=224737574329745	facebook
218	none	1	0	0	https://facebook.com/story.php?story_fbid=10153252206328932&id=111007408914178	facebook
219	none	4	0	0	https://facebook.com/story.php?story_fbid=2865871837024702&id=856887361041378	facebook
220	none	0	0	0	https://facebook.com/story.php?story_fbid=2862542164024336&id=856887361041378	facebook
221	none	0	0	0	https://facebook.com/story.php?story_fbid=2862492230695996&id=856887361041378	facebook
222	none	2	0	0	https://facebook.com/story.php?story_fbid=2860372330907986&id=856887361041378	facebook
223	none	2	1	0	https://facebook.com/story.php?story_fbid=2851289361816283&id=856887361041378	facebook
224	none	2	1	0	https://facebook.com/story.php?story_fbid=2854470008164885&id=856887361041378	facebook
225	none	2	0	0	https://facebook.com/story.php?story_fbid=5270704992946957&id=856887361041378	facebook
226	American_Stroke @American_Stroke Stroke survivors are at an increased risk for another stroke. Knowing the warning signs for stroke may help save a life. Learn more in the Life After Stroke Guide: http://spr.ly/6010GDZQj 0:15 239 views How to spot a second stroke F.A.S.T. 5:27 PM Â· Aug 25, 2020Â·Sprinklr 8 Retweets 1 Quote Tweet 9 Likes	8	8	8	https://twitter.com/American_Stroke/status/1298280766217105408	twitter
227	American_Stroke @American_Stroke Time means everything when stroke symptoms arise. Donâ€™t let fear of the ER delay calling 911. Donâ€™t die of doubt. The hospital is the safest place to be. Learn more at http://spr.ly/6010Gg1mM 8:44 PM Â· Aug 21, 2020Â·Sprinklr 5 Retweets 7 Likes	5	7	5	https://twitter.com/American_Stroke/status/1296880750558621696	twitter
228	American_Stroke @American_Stroke As many of us face extended time at home, stroke warning signs may go unnoticed. Itâ€™s important to regularly check on those who live alone. Phone or video calls can give important clues about common stroke warning signs. Remember F.A.S.T: http://spr.ly/6018Gg12a 0:11 24.2K views FAST.mp4 8:56 PM Â· Aug 17, 2020Â·Sprinklr 60 Retweets 6 Quote Tweets 83 Likes	60	84	60	https://twitter.com/American_Stroke/status/1295434269821673472	twitter
229	American_Stroke @American_Stroke If anyone is experiencing signs and symptoms of a heart attack or stroke, donâ€™t hesitate to call 911. Please get help and get to the hospital quickly. Learn more at http://spr.ly/6012GusyY 0:06 682 views Don't Die of Doubt If anyone is experiencing signs and symptoms of a heart attack or stroke, donâ€™t hesitate to call 911. 5:20 PM Â· Jul 8, 2020Â·Sprinklr 7 Re…	7	9	7	https://twitter.com/American_Stroke/status/1280884418505314305	twitter
230	American_Stroke @American_Stroke Stroke survivors are at an increased risk for another stroke. Knowing the warning signs for stroke may help save a life. Learn more in the Life After Stroke Guide: http://spr.ly/6010GDkku 0:14 625 views How to spot a second stroke F.A.S.T. 8:27 PM Â· Jul 7, 2020Â·Sprinklr 10 Retweets 3 Quote Tweets 12 Likes	10	12	10	https://twitter.com/American_Stroke/status/1280569057801093120	twitter
231	American_Stroke @American_Stroke Time means everything when stroke symptoms arise. Donâ€™t let fear of the ER delay calling 911. Donâ€™t die of doubt. The hospital is the safest place to be. Learn more at http://spr.ly/6015GusHz 9:20 PM Â· Jul 2, 2020Â·Sprinklr 3 Retweets 1 Quote Tweet 7 Likes	3	7	3	https://twitter.com/American_Stroke/status/1278770419248529408	twitter
232	American_Stroke @American_Stroke As many of us face extended time at home, stroke warning signs may go unnoticed. Itâ€™s important to regularly check on those who live alone. Phone or video calls can give important clues about common stroke warning signs. Remember F.A.S.T: http://spr.ly/6012GDw0s 0:11 257 views FAST.mp4 9:36 PM Â· Jun 22, 2020Â·Sprinklr 6 Retweets 1 Quote Tweet 7 Likes	7	7	6	https://twitter.com/American_Stroke/status/1275150617837735936	twitter
233	American_Stroke @American_Stroke Time means everything when stroke symptoms arise. Donâ€™t let fear of the ER delay calling 911. Donâ€™t die of doubt. The hospital is the safest place to be. Learn more at http://spr.ly/6018GK9op 9:50 PM Â· Jun 18, 2020Â·Sprinklr 2 Retweets 1 Like	2	1	2	https://twitter.com/American_Stroke/status/1273704538508349448	twitter
234	American_Stroke @American_Stroke Emergencies donâ€™t stop for #COVID19. Calling 9-1-1 at the first sign of may reduce the chances of disability or death. Learn more and share the F.A.S.T. warning signs. http://spr.ly/6016GDw0m 0:11 289 views FAST.mp4 7:35 PM Â· Jun 12, 2020Â·Sprinklr 7 Retweets 2 Quote Tweets 8 Likes	7	8	7	https://twitter.com/American_Stroke/status/1271496285753954306	twitter
235	American_Stroke @American_Stroke Stroke can strike at any age. If any of the warning signs are present, even in children or infants, act F.A.S.T. http://spr.ly/6010GDwxA 10:34 PM Â· Jun 3, 2020Â·Sprinklr 18 Retweets 3 Quote Tweets 35 Likes	17	33	18	https://twitter.com/American_Stroke/status/1268279793281269760	twitter
236	American_Stroke @American_Stroke Stroke symptoms require immediate medical intervention, and every second matters. Calling 9-1-1 at the first sign of stroke may be the difference between recovery and disability. Learn when to act F.A.S.T. http://spr.ly/60131FKGf #StrokeMonth 0:08 301 views FAST 6 sec.mp4 11:38 PM Â· May 27, 2020Â·Sprinklr 7 Retweets 1 Quote Tweet 15 Likes	10	17	7	https://twitter.com/American_Stroke/status/1265759214993117185	twitter
237	American_Stroke @American_Stroke The signs of stroke can be more subtle in women, but they should not be ignored. Stroke symptoms require immediate medical intervention, and every second matters. Learn the signs and act FAST. http://spr.ly/60111FJ47 #StrokeMonth 11:24 PM Â· May 19, 2020Â·Sprinklr 37 Retweets 1 Quote Tweet 46 Likes	38	47	34	https://twitter.com/American_Stroke/status/1262856704716419072	twitter
238	American_Stroke @American_Stroke Even as #COVID19 cases strain emergency medicine, it is still important to know the stroke warning signs and call 9-1-1 right away. Make sure everyone in your home can act F.A.S.T. http://spr.ly/601114x95 #StrokeMonth 0:09 545 views 4:55 PM Â· May 13, 2020Â·Sprinklr 14 Retweets 1 Quote Tweet 10 Likes	15	10	14	https://twitter.com/American_Stroke/status/1260584526075564036	twitter
239	American_Stroke @American_Stroke Emergencies donâ€™t stop for #COVID19. Calling 9-1-1 at the first sign of may reduce the chances of disability or death. Learn more and share the F.A.S.T. warning signs. http://spr.ly/60101FJai 0:11 770 views 11:18 PM Â· May 12, 2020Â·Sprinklr 7 Retweets 3 Quote Tweets 13 Likes	7	13	7	https://twitter.com/American_Stroke/status/1260318386313138176	twitter
240	American_Stroke @American_Stroke Stroke survivors are at higher risk of having another. Stroke symptoms are still an emergency in the time of #COVID19. Know the signs and call 9-1-1 immediately. http://spr.ly/60191FJa9 0:09 198 views 6:15 PM Â· May 7, 2020Â·Sprinklr 13 Retweets 1 Quote Tweet 10 Likes	14	10	14	https://twitter.com/American_Stroke/status/1258430311890894849	twitter
241	American_Stroke @American_Stroke Emergencies donâ€™t stop for #COVID19. Calling 9-1-1 at the first sign of stroke saves lives. Learn and share the F.A.S.T. warning signs. http://spr.ly/7830 0:11 228 views 6:37 PM Â· Apr 27, 2020Â·Sprinklr 4 Retweets 2 Quote Tweets 10 Likes	5	10	4	https://twitter.com/American_Stroke/status/1254811816666058752	twitter
242	American_Stroke @American_Stroke Stroke can strike at any age. If any of the warning signs are present, even in children or infants, act F.A.S.T. http://spr.ly/60181FJFn 10:20 PM Â· Apr 21, 2020Â·Sprinklr 5 Retweets 1 Quote Tweet 13 Likes	6	13	5	https://twitter.com/American_Stroke/status/1252693774310027264	twitter
243	American_Stroke @American_Stroke As many of us face extended time at home, stroke warning signs may go unnoticed. Itâ€™s important to regularly check on those who live alone. Phone or video calls can give important clues about common stroke warning signs. Remember F.A.S.T: http://spr.ly/60111FKET 0:11 163 views 7:35 PM Â· Apr 17, 2020Â·Sprinklr 5 Retweets 4 Likes	6	4	5	https://twitter.com/American_Stroke/status/1251202562944090113	twitter
244	American_Stroke @American_Stroke Stroke symptoms require immediate medical intervention, and every second matters. Calling 9-1-1 at the first sign of stroke may be the difference between recovery and disability. Learn when to act F.A.S.T. http://spr.ly/60121FJqm 0:08 313 views 11:10 PM Â· Apr 14, 2020Â·Sprinklr 4 Retweets 1 Quote Tweet 4 Likes	5	4	4	https://twitter.com/American_Stroke/status/1250169640854192128	twitter
245	American_Stroke @American_Stroke Stroke survivors are at an increased risk for another stroke. Knowing the warning signs for stroke may help save a life. Learn more in the Life After Stroke Guide: http://spr.ly/60121eZaQ 0:14 417 views 9:44 PM Â· Feb 24, 2020Â·Sprinklr 18 Retweets 26 Likes	18	26	17	https://twitter.com/American_Stroke/status/1232043562705072128	twitter
246	American_Stroke @American_Stroke 80% of strokes can be preventable. Protect yourself by leading a healthy lifestyle and knowing the signs of stroke. Women Have a Higher Risk of Stroke Stroke is no friend to women. Stroke is the No. stroke.org 7:34 PM Â· Feb 12, 2020Â·Sprinklr 15 Retweets 2 Quote Tweets 22 Likes	15	22	15	https://twitter.com/American_Stroke/status/1227662151097233409	twitter
247	American_Stroke @American_Stroke Knowing the signs of a heart attack and stroke can save time and maybe even a life. Get familiar with signs of a heart attack or stroke Knowing your risk is crucial to help prevent a heart attack or stroke â€“ and so is knowing the warning signs for each emergency. heart.org 6:12 PM Â· Jan 22, 2020Â·Sprinklr 4 Retweets 4 Likes	4	4	4	https://twitter.com/American_Stroke/status/1220031370048737283	twitter
248	American_Stroke @American_Stroke Learn and share the F.A.S.T. warning signs. You just might save a life from stroke. http://spr.ly/60121njmy 0:11 654 views 5:57 PM Â· Jan 8, 2020Â·Sprinklr 18 Retweets 1 Quote Tweet 15 Likes	19	15	18	https://twitter.com/American_Stroke/status/1214954216306941954	twitter
249	American_Stroke @American_Stroke The hustle and bustle of the holidays can bring unexpected medical concerns, including increased risk for stroke. Know the signs and take F.A.S.T. action. It could save a life. http://spr.ly/60121PAAk 0:11 212 views 9:12 PM Â· Dec 16, 2019Â·Sprinklr 5 Retweets 3 Likes	4	3	5	https://twitter.com/American_Stroke/status/1206668373813342208	twitter
250	American_Stroke @American_Stroke Andy wants everyone to know the signs of stroke: Face drooping. Arm Weakness, Speech difficulty. Time to call 9-1-1. "By acting FAST, my recovery was FAST as well." http://spr.ly/60101PYzs 10:04 PM Â· Nov 24, 2019Â·Sprinklr 4 Retweets 1 Quote Tweet 3 Likes	4	3	4	https://twitter.com/American_Stroke/status/1198708873932234753	twitter
251	American_Stroke @American_Stroke "His awareness and quick action surely had a positive impact on my health and subsequent quality of life." Read more about Brayden and Lori on the Support Network blog: http://spr.ly/601613YDn 7:14 PM Â· Nov 16, 2019Â·Sprinklr 3 Retweets 1 Quote Tweet 10 Likes	5	11	3	https://twitter.com/American_Stroke/status/1195766989194776578	twitter
252	American_Stroke @American_Stroke FACT: The faster a stroke is treated, the more likely the person is to recover. This #WorldStrokeDay, learn when to act F.A.S.T. http://spr.ly/601818y1C 0:08 867 views 7:03 PM Â· Oct 16, 2019Â·Sprinklr 29 Retweets 21 Likes	29	21	29	https://twitter.com/American_Stroke/status/1184515120501809152	twitter
253	American_Stroke Retweeted IAPS PediatricStroke @StrokePediatric #FridayFacts Would you recognize the signs of #stroke in a child? Use the fact sheet we created with @American_Heart to learn about F.A.S.T. for kids! If it looks like a stroke #ThinkStroke at any age! http://iapediatricstroke.org/2017.Child.pdf 3:47 PM Â· Aug 23, 2019Â·Twitter Web Client 5 Retweets 2 Quote Tweets 16 Likes	5	0	5	https://twitter.com/American_Stroke/status/1164902269973860352	twitter
254	American_Stroke @American_Stroke Learn and share the F.A.S.T. warning signs. You just might save a life from stroke. http://spr.ly/6018EI6Rp 8:58 PM Â· Aug 21, 2019Â·Sprinklr 18 Retweets 3 Quote Tweets 21 Likes	19	21	18	https://twitter.com/American_Stroke/status/1164250317032177664	twitter
255	Larisa V @LarisaV Â· Jul 29, 2019 Recognise Stroke - Face, Arms, Speech and Time! Think F.A.S.T. and act fast, call 000 in Australia. #GISH @RobBenedict #NationalStrokeAssociation #Perth #RoyalPerthHospital @strokefdn @peta_vyper @DestielChick67 3 22 31	1	2	1	https://twitter.com/American_Stroke/status/1156300633160540161	twitter
256	Jen C @Dr_Tootiboot Â· Jul 30, 2019 Know the signs of a stroke. Act F.A.S.T. https://youtu.be/m45651v6rsg via @YouTube #GISH @robbenedict @american_stroke 1 1	0	1	0	https://twitter.com/American_Stroke/status/1156299878726885376	twitter
257	American_Stroke @American_Stroke Stroke has no age limits. If any of the warning signs are present, even in children or infants, act FAST. http://spr.ly/6019ESqWZ 0:11 437 views 6:20 PM Â· Jul 17, 2019Â·Sprinklr 18 Retweets 13 Likes	18	14	17	https://twitter.com/American_Stroke/status/1151527027373158401	twitter
258	American_Stroke @American_Stroke Â· May 23, 2019 Fact of the Day: Stroke is largely treatable. The faster that happens, the more likely the patient is to recover. Do you know the signs and when to act F.A.S.T.? http://spr.ly/6011EYaLZ #StrokeMonth 1 15 15	1	1	1	https://twitter.com/American_Stroke/status/1132011752005226498	twitter
259	American_Stroke @American_Stroke Fact of the Day: Stroke is largely treatable. The faster that happens, the more likely the patient is to recover. Do you know the signs and when to act F.A.S.T.? http://spr.ly/6011EYaLZ #StrokeMonth 0:08 438 views 11:37 PM Â· May 23, 2019Â·Sprinklr 12 Retweets 3 Quote Tweets 15 Likes	12	15	12	https://twitter.com/American_Stroke/status/1131675445747953665	twitter
260	American_Stroke @American_Stroke Â· May 21, 2019 When it comes to spotting stroke and getting help, the faster, the better. That's because prompt treatment may make the difference between life and death â€” or between the best possible recovery and long-term disability. http://spr.ly/6019Eb2Av 31 30	0	1	0	https://twitter.com/American_Stroke/status/1130901903280357376	twitter
261	American_Stroke @American_Stroke When it comes to spotting stroke and getting help, the faster, the better. That's because prompt treatment may make the difference between life and death â€” or between the best possible recovery and long-term disability. http://spr.ly/6019Eb2Av 0:14 628 views 4:00 PM Â· May 21, 2019Â·Sprinklr 30 Retweets 1 Quote Tweet 30 Likes	31	31	29	https://twitter.com/American_Stroke/status/1130835701682065408	twitter
262	American_Stroke @American_Stroke Knowing common stroke warning signs can be the difference between recovery and disability. Time lost is brain lost. #StrokeMonth http://spr.ly/6015EgVYJ 0:09 541 views 7:51 PM Â· May 10, 2019Â·Sprinklr 21 Retweets 1 Quote Tweet 18 Likes	21	18	20	https://twitter.com/American_Stroke/status/1126907528053514240	twitter
263	American_Stroke @American_Stroke This #StarWarsDay, make it your duty to learn F.A.S.T. and help save our galaxy from stroke! #StrokeMonth http://spr.ly/6011EgiSJ 0:25 1.5K views 7:17 PM Â· May 4, 2019Â·Sprinklr 31 Retweets 6 Quote Tweets 46 Likes	32	48	31	https://twitter.com/American_Stroke/status/1124724669607813127	twitter
264	American_Stroke @American_Stroke Our hearts go out to John Singleton's loved ones today. A stroke can strike unexpectedly. Learn the warning signs FAST: http://spr.ly/6010E5ffQ -Face drooping -Arm weakness -Speech difficulty -Time to call 911 Quote Tweet The New York Times @nytimes Â· Apr 29, 2019 The family of John Singleton, the director, producer and screenwriter behind â€œBoyz N the Hoodâ€ a…	85	55	77	https://twitter.com/American_Stroke/status/1122926362506006534	twitter
265	American_Stroke @American_Stroke By learning and sharing the F.A.S.T. warning signs, you just might save a life from stroke. http://spr.ly/6011EVVzF 0:11 400 views 3:42 PM Â· Mar 21, 2019Â·Sprinklr 18 Retweets 1 Quote Tweet 14 Likes	18	14	18	https://twitter.com/American_Stroke/status/1108740591721107456	twitter
266	American_Stroke @American_Stroke Stroke can affect people of any age. Know your risk factors, and learn the F.A.S.T. warning signs: Face drooping, Arm weakness, Speech difficulty, Time to call 911. via @CNN Was Luke Perry too young for a stroke? No, they can happen at any age The death of Luke Perry, after the actor suffered what his publicist said was a massive stroke, is evidence that the disea…	27	42	26	https://twitter.com/American_Stroke/status/1102977083179970567	twitter
267	American_Stroke @American_Stroke Every second counts when it comes to starting stroke treatment. Know the signs and call 9-1-1 FAST. What Are Stroke Symptoms in Women? Be alert to obvious and subtle signs and seek crucial stroke treatment ASAP. health.usnews.com 11:29 PM Â· Feb 17, 2019Â·Sprinklr 22 Retweets 5 Quote Tweets 32 Likes	22	32	22	https://twitter.com/American_Stroke/status/1097261658806935552	twitter
268	American_Stroke @American_Stroke FAST: One of the most powerful four-letter words. Learn why at http://spr.ly/6013Ez7r7 0:11 717 views 8:22 PM Â· Jan 15, 2019Â·Sprinklr 20 Retweets 2 Quote Tweets 16 Likes	20	14	20	https://twitter.com/American_Stroke/status/1085255825508175872	twitter
269	American_Stroke @American_Stroke The hustle and bustle of the holidays can bring unexpected medical concerns, including increased risk for stroke. Know the signs and take FAST action. It could save a life. http://spr.ly/6019EGVyb 0:11 220 views 7:02 PM Â· Dec 5, 2018Â·Sprinklr 9 Retweets 2 Quote Tweets 9 Likes	9	11	8	https://twitter.com/American_Stroke/status/1070377810957647872	twitter
270	American_Stroke @American_Stroke FAST: A powerful four-letter word. Use it to spot stroke signs and know when to call 9-1-1. http://spr.ly/6011DhS5L 6:45 PM Â· Nov 9, 2018Â·Sprinklr 13 Retweets 1 Quote Tweet 19 Likes	13	19	13	https://twitter.com/American_Stroke/status/1060951404377006082	twitter
271	American_Stroke @American_Stroke After being rushed to the hospital and treated for stroke, Urvashi Patel has regained most of her abilities and is proudly up and walking again. Learn more about F.A.S.T. and spotting the signs of stroke at http://spr.ly/6014D7MLs #WorldStrokeDay #IWillAgain 5:00 PM Â· Oct 31, 2018Â·Sprinklr 7 Retweets 10 Likes	7	10	7	https://twitter.com/American_Stroke/status/1057663493598601216	twitter
272	American_Stroke @American_Stroke Would you recognize the symptoms F.A.S.T.? http://spr.ly/6016DAlTj #IWillAgain #WorldStrokeDay 4:40 PM Â· Oct 19, 2018Â·Sprinklr 7 Retweets 1 Quote Tweet 10 Likes	7	10	7	https://twitter.com/American_Stroke/status/1053294702810808320	twitter
273	American_Stroke @American_Stroke In recognition of World Stroke Day 10/29 we are educating on the F.A.S.T. warning signs and bringing together stroke survivors, caregivers and healthcare professionals to show that there is life â€“ and hope â€“ after stroke. http://spr.ly/6010DAYKi #IWillAgain #WorldStrokeDay 0:09 464 views 9:33 PM Â· Oct 16, 2018Â·Sprinklr 14 Retweets 2 Quote Tweets 16 Likes	14	16	14	https://twitter.com/American_Stroke/status/1052281355671928837	twitter
274	American_Stroke @American_Stroke Use the letters in "fast" to spot stroke signs and know when to call 9-1-1. http://spr.ly/6015DsINZ 6:21 PM Â· Aug 23, 2018Â·Sprinklr 34 Retweets 2 Quote Tweets 32 Likes	34	32	32	https://twitter.com/American_Stroke/status/1032664011450527744	twitter
275	American_Stroke @American_Stroke We're heart broken to hear that Special Agent Remagen has passed away after having a stroke. Use the acronym FAST to remember the signs of a stroke. It could save a life. Face drooping Arm weakness Speech difficulty Time to call 911 Quote Tweet U.S. Secret Service @SecretService Â· Jul 18, 2018 In Remembrance: Special Agent Nole E. Remagen. This week the U.S. Secr…	2	6	2	https://twitter.com/American_Stroke/status/1019952377334583296	twitter
276	American_Stroke @American_Stroke This little girl is a hero. If you notice someone with face drooping, arm weakness, or speech difficulty call 911 immediately. It could save a life. 7:54 PM Â· Jul 12, 2018Â·Sprinklr 6 Retweets 10 Likes	6	10	6	https://twitter.com/American_Stroke/status/1017467222560772097	twitter
277	American_Stroke @American_Stroke Anyone can have a stroke. Everyone should be ready. Spot stroke signs and know when to call 9-1-1. http://spr.ly/6018DWMi0 8:26 PM Â· Jul 10, 2018Â·Sprinklr 25 Retweets 1 Quote Tweet 19 Likes	25	21	24	https://twitter.com/American_Stroke/status/1016750403420131329	twitter
278	American_Stroke @American_Stroke Spot a stroke. The sooner a stroke is treated, the greater the chance of recovery. Learn the F.A.S.T. warning signs, so you'll be ready if and when the need arises. Share this post and visit http://spr.ly/6016DjWwG to learn more. #StrokeMonth 4:08 PM Â· May 31, 2018Â·Sprinklr 9 Retweets 3 Quote Tweets 14 Likes	9	14	9	https://twitter.com/American_Stroke/status/1002189960601063425	twitter
279	American_Stroke @American_Stroke The sooner the treatment, the better the chances. Stroke is largely treatable, but you have to get medical treatment fast. Learn to spot stroke F.A.S.T. â€” Face Drooping, Arm Weakness, Speech Difficulty, Time to Call 911. Share this post. #StrokeMonth http://spr.ly/6016DjWZj 10:05 PM Â· May 29, 2018Â·Sprinklr 17 Retweets 1 Quote Tweet 21 Likes	17	22	15	https://twitter.com/American_Stroke/status/1001555027134205952	twitter
280	American_Stroke @American_Stroke Is it a stroke? Make the call. Time is everything when it comes to stroke. Learn the F.A.S.T. warning signs â€” Face Drooping, Arm Weakness, Speech Difficulty, Time to Call 911 â€” so you can spot a stroke quickly. http://spr.ly/6017DjWZx #StrokeMonth 8:06 PM Â· May 27, 2018Â·Sprinklr 8 Retweets 11 Likes	8	11	8	https://twitter.com/American_Stroke/status/1000800306047971328	twitter
281	American_Stroke @American_Stroke Face drooping. Arm weakness. Speech difficulty. Time to call 9-1-1. Acting F.A.S.T. may save a life. http://spr.ly/6014DjWdm #StrokeMonth 4:18 PM Â· May 24, 2018Â·Sprinklr 8 Retweets 3 Quote Tweets 12 Likes	8	13	8	https://twitter.com/American_Stroke/status/999655764489842688	twitter
282	American_Stroke @American_Stroke Your face droops. Your arm feels a little weak. Your voice doesnâ€™t sound quite right. Are you tired or is something bigger happening? Would you recognize the symptoms? #FASTroom #StrokeMonth 0:34 492 views 10:00 PM Â· May 21, 2018Â·Sprinklr 29 Retweets 33 Likes	29	33	29	https://twitter.com/American_Stroke/status/998654766057164800	twitter
283	American_Stroke @American_Stroke F.A.S.T. may be the most powerful 4-letter word. Learn why and discover other surprising facts about stroke with this educational infographic: http://spr.ly/6019DjWZh 6:07 PM Â· May 21, 2018Â·Sprinklr 10 Retweets 2 Quote Tweets 12 Likes	10	13	10	https://twitter.com/American_Stroke/status/998596030789767171	twitter
284	American_Stroke @American_Stroke Make sure people around you know all about F.A.S.T.--Face drooping, Arm Weekness, Speech Difficulty, Time to call 9-1-1. #StrokeMonth http://spr.ly/6016DjWdp 9:17 PM Â· May 20, 2018Â·Sprinklr 20 Retweets 1 Quote Tweet 15 Likes	21	17	20	https://twitter.com/American_Stroke/status/998281459776532480	twitter
285	American_Stroke @American_Stroke Face drooping. Arm weakness. Speech difficulty. Time to call 9-1-1. Recognizing the signs of stroke and acting quickly may help prevent disability. #StrokeMonth http://spr.ly/6019D5SJD 5:01 PM Â· May 19, 2018Â·Sprinklr 4 Retweets 8 Likes	4	8	4	https://twitter.com/American_Stroke/status/997854646415908865	twitter
286	American_Stroke Retweeted TED-Ed @TED_ED Did you know that 80% of strokes are preventable? Check out our video about strokes and learn to act F.A.S.T: http://bit.ly/2rKiitU Join the American Heart Association during American Stroke Month to learn how you can reduce your risk: http://bit.ly/2rHFyZu #StrokeMonth 10:00 PM Â· May 15, 2018Â·Sprout Social 59 Retweets 3 Quote Tweets 81 Likes	61	0	58	https://twitter.com/American_Stroke/status/996739432647708673	twitter
287	American_Stroke @American_Stroke Spotting stroke and getting treatment FAST may make the difference between life and death â€” or between a full recovery and long-term disability. Learn more at http://spr.ly/6186Djm4p #StrokeMonth Quote Tweet USA TODAY @USATODAY Â· May 15, 2018 You should know the warning signs for a stroke. 9:04 PM Â· May 15, 2018Â·Twitter Web Client 7 Retweets 6 Likes	7	7	7	https://twitter.com/American_Stroke/status/996466490550472715	twitter
288	American_Stroke @American_Stroke It IS pretty important. Recognizing the signs of stroke and acting F.A.S.T. may save a life. http://spr.ly/6011DdpB7 #StrokeMonth_ 4:25 PM Â· May 4, 2018Â·Sprinklr 4 Retweets 9 Likes	4	9	4	https://twitter.com/American_Stroke/status/992409768483545089	twitter
289	American_Stroke Retweeted NINDSnews @NINDSnews A2: A #stroke may cause any combination of signs and symptoms. Some individuals may experience only one sign. #BrainforLife 7:14 PM Â· May 2, 2018Â·Twitter Web Client 21 Retweets 3 Quote Tweets 12 Likes	23	0	21	https://twitter.com/American_Stroke/status/991728144158773248	twitter
290	American_Stroke @American_Stroke Some less common signs may also be numbness, loss of vision, severe headache, sudden trouble walking, dizziness, loss of balance or coordination. -Dr. B #BrainforLife 7:14 PM Â· May 2, 2018Â·Sprinklr 21 Retweets 1 Quote Tweet 31 Likes	22	33	20	https://twitter.com/American_Stroke/status/991727700925714432	twitter
291	American_Stroke @American_Stroke Here's an easy way to help you remember the signs of stroke #Brainforlife WATCH: http://spr.ly/6014Dj7Bs 7:12 PM Â· May 2, 2018Â·Sprinklr 6 Retweets 4 Quote Tweets 7 Likes	6	7	6	https://twitter.com/American_Stroke/status/991727161135587328	twitter
292	American_Stroke Retweeted NINDSnews @NINDSnews A2: Sudden trouble seeing in one or both eyes may mean you are having a #stroke. #BrainforLife 7:09 PM Â· May 2, 2018Â·Twitter Web Client 5 Retweets 7 Likes	5	0	5	https://twitter.com/American_Stroke/status/991727017237377030	twitter
293	American_Stroke @American_Stroke A2 A stroke can happen to anyone at any time. Learn the signs Face Drooping, Arm Weakness, Speech Difficulty and Time to Call 911 immediately.- Dr. B #BrainForLife 7:11 PM Â· May 2, 2018Â·Sprinklr 16 Retweets 4 Quote Tweets 13 Likes	17	15	13	https://twitter.com/American_Stroke/status/991726767302938625	twitter
294	American_Stroke @American_Stroke A F.A.S.T reminder as we kick off American #StrokeMonth: Face drooping, Arm weakness, Speech difficulty, Time to call 9-1-1. Brushing up on stroke symptoms might mean saving a life Warning signs include sudden numbness on one side of the body and blurred vision. washingtonpost.com 12:01 AM Â· May 2, 2018Â·Sprinklr 13 Retweets 2 Quote Tweets 17 Likes	13	17	13	https://twitter.com/American_Stroke/status/991437355042201602	twitter
295	American_Stroke @American_Stroke A transient ischemic attacks (TIA) is sometimes called mini-stroke, but it's really a major warning sign. Call 9-1-1 at the first sign. http://spr.ly/6014Drzvi 5:00 PM Â· Mar 7, 2018Â·Sprinklr 2 Retweets 4 Likes	2	4	2	https://twitter.com/American_Stroke/status/971415182764331009	twitter
296	American_Stroke @American_Stroke In light of new guidelines, here are three things everyone should know about stroke: http://spr.ly/6015DMs6N 6:30 PM Â· Jan 25, 2018Â·Sprinklr 13 Retweets 3 Quote Tweets 10 Likes	13	11	13	https://twitter.com/American_Stroke/status/956579929839284226	twitter
297	American_Stroke @American_Stroke More stroke patients will be eligible for crucial treatments under new guidelines. Keep your options open and act FAST at the first sign of stroke. http://spr.ly/6012DMcYu #ISC18 #AHANews 10:37 PM Â· Jan 24, 2018Â·Sprinklr 27 Retweets 2 Quote Tweets 29 Likes	27	29	27	https://twitter.com/American_Stroke/status/956279822078095361	twitter
298	American_Stroke @American_Stroke Sean knew the signs and to act F.A.S.T. thanks to his mom, a stroke nurse. That knowledge helped save his dad's life. #AHANews http://spr.ly/6016DMX2M 8:44 PM Â· Jan 23, 2018Â·Sprinklr 4 Retweets 6 Likes	4	7	3	https://twitter.com/American_Stroke/status/955888991596892160	twitter
299	American_Stroke @American_Stroke The holiday season unfortunately brings with it more deaths due to stroke and heart disease. If you see someone experiencing any of these symptoms, call 9-1-1. 5:00 PM Â· Dec 22, 2017Â·Sprinklr 34 Retweets 3 Quote Tweets 30 Likes	34	30	34	https://twitter.com/American_Stroke/status/944236094228484096	twitter
300	American_Stroke @American_Stroke Know the signs. Recognize the signs. Call 911. #strokehero http://StrokeAssociation.org/worldstrokeday 0:07 167 views 3:00 PM Â· Oct 31, 2017Â·Sprinklr 3 Retweets 9 Likes	3	9	3	https://twitter.com/American_Stroke/status/925361748802228225	twitter
301	American_Stroke @American_Stroke When it comes to #stroke, time lost is brain lost. Take a few minutes to learn the F.A.S.T. warning signs now. http://StrokeAssociation.org/worldstrokeday 7:26 PM Â· Oct 30, 2017Â·Sprinklr 5 Retweets 1 Quote Tweet 6 Likes	5	6	5	https://twitter.com/American_Stroke/status/925066275776270341	twitter
302	American_Stroke @American_Stroke The faster a stroke victim gets treatment, the more likely they are to recover. Learn to act F.A.S.T. @ http://StrokeAssociation.org/worldstrokeday 0:19 505 views 4:28 PM Â· Oct 27, 2017Â·Sprinklr 20 Retweets 3 Quote Tweets 24 Likes	20	24	20	https://twitter.com/American_Stroke/status/923919286355267584	twitter
303	American_Stroke @American_Stroke "I plan to learn the signs of stroke and share them with others." RT this video and together, we can help end stroke. #WorldStrokeDay 0:15 367 views 6:07 PM Â· Oct 25, 2017Â·Sprinklr 18 Retweets 2 Quote Tweets 12 Likes	18	13	17	https://twitter.com/American_Stroke/status/923219436961705985	twitter
304	American_Stroke @American_Stroke How many more lives could be saved if we all knew the signs of stroke? Learn them now @ http://StrokeAssociation.org/WorldStrokeDaytrokeDay#WorldStrokeDayâ€¦ 0:08 373 views 7:10 PM Â· Oct 22, 2017Â·Sprinklr 13 Retweets 4 Quote Tweets 8 Likes	13	8	13	https://twitter.com/American_Stroke/status/922148085148585984	twitter
305	American_Stroke @American_Stroke Learn about the stroke risk factors you can control, treat & improve @ http://StrokeAssociation.org/WorldStrokeDay. #WorldStrokeDay 11:18 PM Â· Oct 21, 2017Â·Sprinklr 7 Retweets 2 Quote Tweets 8 Likes	7	8	6	https://twitter.com/American_Stroke/status/921848069599191040	twitter
306	American_Stroke @American_Stroke Stroke is largely treatable but you have to get help F.A.S.T. Learn the warning signs @ http://StrokeAssociation.org/WorldStrokeDaytrokeDay#WorldStrokeDayâ€¦ 0:09 756 views 8:00 PM Â· Oct 20, 2017Â·Sprinklr 25 Retweets 1 Quote Tweet 24 Likes	26	25	25	https://twitter.com/American_Stroke/status/921435897362567170	twitter
307	American_Stroke @American_Stroke We canâ€™t stress this enough. Remember to use the FAST test â€“ Face, Arm, Speech, Time . #stroketalk 8:35 PM Â· Oct 19, 2017Â·Sprinklr 17 Retweets 1 Quote Tweet 21 Likes	18	21	17	https://twitter.com/American_Stroke/status/921082298472247297	twitter
308	American_Stroke Retweeted Million Hearts @MillionHeartsUS A1: A TIA or â€œmini-strokeâ€ is a medical emergency & may lead to a major #stroke. Know the signs. http://bit.ly/2sBpVoG #StrokeTalk 8:11 PM Â· Oct 19, 2017Â·Twitter Web Client 6 Retweets 4 Likes	6	0	5	https://twitter.com/American_Stroke/status/921076733918547968	twitter
309	American_Stroke @American_Stroke The faster a stroke victim gets treatment, the more likely they are to recover. Learn to act F.A.S.T. @ http://StrokeAssociation.org/worldstrokeday 0:19 331 views 8:00 PM Â· Oct 18, 2017Â·Sprinklr 22 Retweets 1 Quote Tweet 20 Likes	22	20	22	https://twitter.com/American_Stroke/status/920711128237436928	twitter
310	American_Stroke @American_Stroke "I plan to learn the signs of stroke and share them with others." RT this video and together, we can help end stroke. #WorldStrokeDay 0:15 746 views 8:07 PM Â· Oct 17, 2017Â·Sprinklr 27 Retweets 2 Quote Tweets 22 Likes	27	22	27	https://twitter.com/American_Stroke/status/920350535420608512	twitter
311	American_Stroke @American_Stroke How many more lives could be saved if we all took time to learn the signs of stroke? Learn more @ http://StrokeAssociation.org. #WorldStrokeDay 0:09 240 views 5:16 PM Â· Oct 14, 2017Â·Sprinklr 12 Retweets 1 Quote Tweet 7 Likes	12	7	12	https://twitter.com/American_Stroke/status/919220292844687360	twitter
312	American_Stroke @American_Stroke "I plan to learn the signs of stroke and share them with others." RT this video and together, we can help end stroke. #WorldStrokeDay 0:15 345 views 11:06 PM Â· Oct 13, 2017Â·Sprinklr 16 Retweets 2 Quote Tweets 10 Likes	16	10	16	https://twitter.com/American_Stroke/status/918946007970471937	twitter
313	American_Stroke @American_Stroke Together. Itâ€™s how we can give our loved ones more quality time with one another. And how we can end #stroke. http://StrokeAssociation.org/WorldStrokeDaytrokeDay#WorldStrokeDayâ€¦ 7:11 PM Â· Oct 12, 2017Â·Sprinklr 4 Retweets 4 Likes	4	4	4	https://twitter.com/American_Stroke/status/918524421513601025	twitter
314	American_Stroke @American_Stroke How many more lives could be saved if we all knew the signs of stroke? Learn them now @ http://StrokeAssociation.org/WorldStrokeDaytrokeDay#WorldStrokeDayâ€¦ 5:00 PM Â· Oct 6, 2017Â·Sprinklr 8 Retweets 15 Likes	8	15	8	https://twitter.com/American_Stroke/status/916317135642791936	twitter
315	American_Stroke @American_Stroke Kate Franklin shares ways to keep her husband motivated through recovery to help him back to his passions #cycling http://spr.ly/60158LsmS 4:20 PM Â· Sep 6, 2017Â·Sprinklr 2 Retweets 1 Quote Tweet 2 Likes	2	2	2	https://twitter.com/American_Stroke/status/905435523543683074	twitter
316	American_Stroke @American_Stroke Study shows stroke risk is declining in men, but not women. via @nytimes http://spr.ly/60148vThy 11:05 PM Â· Aug 10, 2017Â·Sprinklr 24 Retweets 2 Quote Tweets 20 Likes	24	21	23	https://twitter.com/American_Stroke/status/895753041034563588	twitter
317	American_Stroke @American_Stroke Stroke is largely treatable but you have to get help FAST. Learn the warning signs of stroke: http://StrokeAssociation.org/StrokeMonth #StrokeMonth 0:04 438 views 7:10 PM Â· May 30, 2017Â·Sprinklr 23 Retweets 3 Quote Tweets 21 Likes	23	21	23	https://twitter.com/American_Stroke/status/869601824248135680	twitter
318	American_Stroke @American_Stroke Together. Itâ€™s how we can give our loved ones more quality moments with one another. http://StrokeAssociation.org/StrokeMonth #StrokeMonth 0:08 156 views 5:04 PM Â· May 25, 2017Â·Sprinklr 4 Retweets 5 Likes	4	5	4	https://twitter.com/American_Stroke/status/867758211549540352	twitter
319	American_Stroke @American_Stroke How many more lives could be saved if we all learned the signs of stroke? Learn more at http://StrokeAssociation.org/StrokeMonth #StrokeMonth 0:11 288 views 5:00 PM Â· May 17, 2017Â·Sprinklr 20 Retweets 15 Likes	20	15	19	https://twitter.com/American_Stroke/status/864858081662050304	twitter
320	American_Stroke @American_Stroke Help others learn the signs of stroke. RT this video and together we will help end stroke. #StrokeMonth 0:32 446 views 10:48 PM Â· May 16, 2017Â·Sprinklr 24 Retweets 2 Quote Tweets 17 Likes	25	17	24	https://twitter.com/American_Stroke/status/864583317039058947	twitter
321	American_Stroke @American_Stroke Itâ€™s #StrokeMonth but tomorrow is #DanceLikeaChickenDay. So this funky chicken is here to tell you how to spot a stroke F.A.S.T. 0:15 211 views 6:43 PM Â· May 13, 2017Â·Sprinklr 11 Retweets 1 Quote Tweet 9 Likes	11	9	11	https://twitter.com/American_Stroke/status/863434466030755840	twitter
322	American_Stroke @American_Stroke About 1/3 of Americans have experienced symptoms of a mini stroke. Here's how to identify one. http://spr.ly/601089PGq @CBSNews 4:25 PM Â· May 11, 2017Â·Sprinklr 2 Retweets 3 Quote Tweets 1 Like	3	2	2	https://twitter.com/American_Stroke/status/862675139745517568	twitter
323	American_Stroke @American_Stroke Learning the warning signs of stroke can help save a loved oneâ€™s life. Learn more at http://StrokeAssociation.org/StrokeMonth #StrokeMonth 0:05 366 views 2:42 PM Â· May 11, 2017Â·Sprinklr 18 Retweets 4 Quote Tweets 13 Likes	18	13	18	https://twitter.com/American_Stroke/status/862649011030941696	twitter
324	American_Stroke @American_Stroke A4 Watch out for these symptoms. â€“ Dr K. #StrokeTalk 7:28 PM Â· May 9, 2017Â·Sprinklr 4 Retweets 1 Quote Tweet 8 Likes	5	13	4	https://twitter.com/American_Stroke/status/861996244432035840	twitter
325	American_Stroke @American_Stroke A4 Remember FAST. (F)ace (A)rm (S)peech (Time). http://spr.ly/60148g2Cp #StrokeTalk 7:27 PM Â· May 9, 2017Â·Sprinklr 8 Retweets 2 Quote Tweets 17 Likes	9	19	8	https://twitter.com/American_Stroke/status/861995940449746944	twitter
326	American_Stroke @American_Stroke A1 Symptoms depend on location of the clot/bleed, but watch out for sudden weakness, numbness, vision or speech problems Dr. K #StrokeTalk 7:12 PM Â· May 9, 2017Â·Sprinklr 31 Retweets 6 Quote Tweets 34 Likes	33	39	31	https://twitter.com/American_Stroke/status/861992165920186368	twitter
327	American_Stroke @American_Stroke Memorize these warning signs and be ready to spot a stroke! #stroketalk http://spr.ly/60188g2tk 7:09 PM Â· May 9, 2017Â·Sprinklr 18 Retweets 4 Quote Tweets 14 Likes	19	17	18	https://twitter.com/American_Stroke/status/861991550749995008	twitter
328	American_Stroke @American_Stroke Make it your duty to learn F.A.S.T. and help save our galaxy from stroke! #StrokeMonth #MayThe4thbewithyou 0:25 498 views 4:56 PM Â· May 4, 2017Â·Sprinklr 24 Retweets 8 Quote Tweets 28 Likes	24	28	24	https://twitter.com/American_Stroke/status/860146018553298945	twitter
329	American_Stroke @American_Stroke Knowing these signs could save a life. http://spr.ly/60138j6Kf 1:26 AM Â· Apr 14, 2017Â·Sprinklr 3 Retweets 2 Quote Tweets 5 Likes	5	6	3	https://twitter.com/American_Stroke/status/852664193845211136	twitter
330	American_Stroke Retweeted AHATennessee @AHATennessee #abcDrBchat T6 Think #FAST F Face Drooping A Arm Weakness S Speech Difficulty T Time to call 9-1-1 MORE: http://bit.ly/1iaoEWG 7:45 PM Â· Oct 25, 2016Â·Sprinklr 9 Retweets 1 Quote Tweet 14 Likes	9	0	9	https://twitter.com/American_Stroke/status/790972858830848000	twitter
331	American_Stroke Retweeted UPMC @UPMCnews T6 Symptoms of stroke: Weakness or numbness of one arm or leg, trouble with speech, loss of vision, sudden severe headache #abcDrBChat 7:36 PM Â· Oct 25, 2016Â·TweetDeck 2 Retweets	2	0	2	https://twitter.com/American_Stroke/status/790970684537237504	twitter
332	American_Stroke @American_Stroke Learn the signs of stroke while creating your own courageous tale. Create your stroke hero story: http://StrokeAssociation.org/StrokeWontWait #WSD16 4:26 PM Â· Oct 20, 2016Â·Sprinklr 1 Retweet 1 Quote Tweet 1 Like	1	1	1	https://twitter.com/American_Stroke/status/789110442962608132	twitter
333	American_Stroke @American_Stroke Signs of stroke can appear at any time. No matter where you are or what you're doing, stroke won't wait. Call 911. http://StrokeAssociation.org/WorldStrokeDay 10:50 PM Â· Oct 18, 2016Â·Sprinklr 7 Retweets 1 Quote Tweet 8 Likes	7	8	6	https://twitter.com/American_Stroke/status/788482296206749696	twitter
334	American_Stroke @American_Stroke No matter where you are or what youâ€™re doing, call 911 at the first sign of stroke. http://StrokeAssociation.org/WorldStrokeDay #WSD16 2:45 PM Â· Oct 12, 2016Â·Sprinklr 11 Retweets 2 Quote Tweets 14 Likes	11	14	11	https://twitter.com/American_Stroke/status/786185910337626112	twitter
335	American_Stroke @American_Stroke Wishing a speedy recovery to #stroke survivor Richard Williams, father to Venus & Serena Williams. Know the signs. 5:44 PM Â· Jul 15, 2016Â·Sprinklr 22 Retweets 3 Quote Tweets 27 Likes	22	27	19	https://twitter.com/American_Stroke/status/753978670793027584	twitter
336	American_Stroke @American_Stroke Donâ€™t mistake these symptoms: http://spr.ly/6012BaROQ 12:03 AM Â· Jul 10, 2016Â·Sprinklr 8 Retweets 2 Quote Tweets 2 Likes	8	2	8	https://twitter.com/American_Stroke/status/751899484385337345	twitter
337	American_Stroke @American_Stroke Become a #strokehero and learn to spots the signs of #stroke FAST. http://spr.ly/6018BqWBy 9:11 PM Â· May 28, 2016Â·Sprinklr 13 Retweets 7 Likes	13	7	13	https://twitter.com/American_Stroke/status/736635906782810112	twitter
338	American_Stroke @American_Stroke Memorize these warning signs and be ready to spot a stroke! #strokehero http://spr.ly/6016BqTfk 6:13 PM Â· May 25, 2016Â·Sprinklr 19 Retweets 16 Likes	19	17	19	https://twitter.com/American_Stroke/status/735503952695943171	twitter
339	American_Stroke @American_Stroke You might save a life by learning the signs of stroke. Be a hero, learn F.A.S.T.! http://strokeassociation.org/strokehero 3:08 PM Â· May 24, 2016Â·Sprinklr 31 Retweets 23 Likes	34	23	31	https://twitter.com/American_Stroke/status/735095012602568704	twitter
340	American_Stroke Retweeted heartnebraska @HeartNebraska How to spot a #stroke F.A.S.T.: Face drooping? Arm weakness? Speech difficulty? Time to call 911. #StrokeChat Quote Tweet American_Stroke @American_Stroke Â· May 18, 2016 Q9: What is the one thing every #StrokeHero should know? #StrokeChat 7:54 PM Â· May 18, 2016Â·Twitter Web Client 6 Retweets 6 Likes	6	0	6	https://twitter.com/American_Stroke/status/732992955624128512	twitter
341	American_Stroke Retweeted AHA Washington @AmericanHeartWA Best defense for #Stroke: Think F.A.S.T. and act fast to make a lifesaving difference. #strokechat 7:29 PM Â· May 18, 2016Â·Sprinklr 15 Retweets 14 Likes	17	0	15	https://twitter.com/American_Stroke/status/732986866014801920	twitter
342	American_Stroke Retweeted Florida Blue @FLBlue Our superpower is FAST. Glad to be joining the #strokechat 7:18 PM Â· May 18, 2016Â·Twitter for iPhone 5 Retweets 5 Likes	6	0	4	https://twitter.com/American_Stroke/status/732983986591571969	twitter
343	American_Stroke Retweeted AHA Greater Wash @HeartOfGWR A1: I would want the power of Super Speed so I can act #FAST in a momentâ€™s notice! #StrokeChat 7:11 PM Â· May 18, 2016Â·Sprinklr 10 Retweets 8 Likes	11	0	9	https://twitter.com/American_Stroke/status/732982278708662272	twitter
344	Debbie Bookstaber @buzzmommy Â· May 18, 2016 #StrokeChat. My grandfather had a disabling stroke. His caregiver didn't know F.A.S.T, which delayed treatment that could helped. 1 4	1	2	0	https://twitter.com/American_Stroke/status/732980597698760704	twitter
345	American_Stroke @American_Stroke High blood pressure is a leading cause of stroke. If you know someone w high BP, know the FAST signs http://spr.ly/6018BmnPI #dominoeffect 9:00 PM Â· May 13, 2016Â·Sprinklr 6 Retweets 6 Likes	6	6	6	https://twitter.com/American_Stroke/status/731197330855239680	twitter
346	American_Stroke @American_Stroke You might save a life by learning the signs of stroke. Be a hero, learn F.A.S.T.! http://strokeassociation.org/strokehero 10:52 PM Â· May 5, 2016Â·Sprinklr 23 Retweets 17 Likes	25	18	22	https://twitter.com/American_Stroke/status/728326409320542208	twitter
347	American_Stroke @American_Stroke A series of odd symptoms worried Lisa Satchfield, who ultimately suffered a massive stroke. http://spr.ly/6012BwNYw 11:19 PM Â· Feb 12, 2016Â·Sprinklr 5 Retweets 7 Likes	6	7	5	https://twitter.com/American_Stroke/status/698270108658040832	twitter
348	American_Stroke @American_Stroke Its vital that everyone knows these signs. Please RT. http://spr.ly/6014BnnZs 8:00 PM Â· Jan 6, 2016Â·Sprinklr 15 Retweets 13 Likes	15	13	15	https://twitter.com/American_Stroke/status/684811694548348936	twitter
349	American_Stroke @American_Stroke Donâ€™t mistake these symptoms: http://spr.ly/6015BpqHH 12:35 AM Â· Dec 21, 2015Â·Sprinklr 19 Retweets 8 Likes	21	8	19	https://twitter.com/American_Stroke/status/678720288213835776	twitter
350	Stroke Association @TheStrokeAssoc We're supporting the @NHSEngland #HelpUsHelpYou campaign. If you see the signs of a stroke, itâ€™s still as important as ever to call 999 and seek emergency help. Throughout the #coronavirus pandemic, there are dedicated stroke teams ready to help you. 12:40 PM Â· Apr 29, 2020Â·Sprout Social 143 Retweets 17 Quote Tweets 116 Likes	147	118	142	https://twitter.com/TheStrokeAssoc/status/1255446749507923975	twitter
351	Stroke Association @TheStrokeAssoc Â· Apr 6, 2020 Strokes and mini-strokes are medical emergencies. The quicker you receive stroke treatment, the better. We want you all to learn the signs and symptoms of a stroke sing #ActFAST: F - Facial Weakness A - Arm Weakness S - Speech Problems T - Time to call 999 3 64 77	1	1	1	https://twitter.com/TheStrokeAssoc/status/1247447547418943488	twitter
352	Stroke Association @TheStrokeAssoc Strokes and mini-strokes are medical emergencies. The quicker you receive stroke treatment, the better. We want you all to learn the signs and symptoms of a stroke sing #ActFAST: F - Facial Weakness A - Arm Weakness S - Speech Problems T - Time to call 999 2:26 PM Â· Apr 6, 2020Â·Twitter Web App 54 Retweets 10 Quote Tweets 77 Likes	54	77	54	https://twitter.com/TheStrokeAssoc/status/1247138621045473286	twitter
353	Stroke Association Retweeted This Morning @thismorning Remember FAST to recognise the signs of a stroke - @Schofe explains 0:15 17.2K views 12:05 PM Â· Nov 25, 2019Â·Grabyo 149 Retweets 10 Quote Tweets 330 Likes	149	0	149	https://twitter.com/TheStrokeAssoc/status/1198943948628205568	twitter
354	Stroke Association Retweeted Luna @LunaLemonPip Today is #worldstrokeday. Strokes do NOT care how old you are. Every second counts and assumptions kill. If you see ANYONE of any age with symptoms, act F.A.S.T. 6:45 PM Â· Oct 29, 2019Â·Twitter for Android 46 Retweets 2 Quote Tweets 98 Likes	46	0	44	https://twitter.com/TheStrokeAssoc/status/1189268696386199557	twitter
355	Stroke Association Retweeted NHS @NHSuk You could save your own or someone else's life, or help limit the long-term effects of stroke, by learning to think and Act F.A.S.T. #WorldStrokeDay https://pic.twitter.com/u5cEMkINig 12:33 PM Â· Oct 29, 2019Â·Hootsuite Inc. 300 Retweets 17 Quote Tweets 205 Likes	302	0	299	https://twitter.com/TheStrokeAssoc/status/1189156275592011777	twitter
356	BHF @TheBHF Â· Oct 29, 2019 Would you recognise the signs of a stroke? On #WorldStrokeDay, take a moment to learn the signs and symptoms to look out for: http://bit.ly/2MTnLcF 1 112 110	0	1	1	https://twitter.com/TheStrokeAssoc/status/1189128120437301248	twitter
357	JARED LETO @JaredLeto Â· Oct 8, 2019 Every five minutes in the UK, stroke destroys lives. Here, six stroke survivors share how their stroke felt in @TheStrokeAssoc â€˜s #RebuildingLives film. Know the signs of a stroke- you can lose 1.9M brain cells every minute treatment is delayed. @viz_ai From Stroke Association 121 488 1.6K	0	1	1	https://twitter.com/TheStrokeAssoc/status/1181868073193738240	twitter
358	Stroke Association @TheStrokeAssoc How do you spot the signs of a stroke? The @Independent has put together a useful guide. What is a stroke and what are the symptoms? Strokes are the fourth leading cause of death in the UK independent.co.uk 11:30 AM Â· Oct 31, 2018Â·Sprout Social 37 Retweets 1 Quote Tweet 46 Likes	37	46	37	https://twitter.com/TheStrokeAssoc/status/1057580455908818944	twitter
359	Sign Against Stroke @signagnststroke Today is #WorldStrokeDay. #Stroke is a medical emergency: act F.A.S.T. 0:11 2.6K views 1:10 PM Â· Oct 29, 2019Â·Buffer 36 Retweets 3 Quote Tweets 54 Likes	37	55	36	https://twitter.com/signagnststroke/status/1189152510180823040	twitter
360	Sign Against Stroke @signagnststroke EP: #AFib symptoms include: palpitations; shortness of breath; lightheadedness; fatigue; 'not feeling right'/difficulty thinking; chest pain; passing out (syncope); no symptoms (asymptomatic) #StopAfib19 6:15 PM Â· Aug 9, 2019Â·Twitter Web App 3 Retweets 7 Likes	3	7	3	https://twitter.com/signagnststroke/status/1159860642679074816	twitter
361	Sign Against Stroke @signagnststroke #Stroke is a medical emergency, and TIME = BRAIN. Act #FAST! (Face; Arms; Speech; Time to call emergency services) 6:20 PM Â· Jul 17, 2019Â·Buffer 15 Retweets 1 Quote Tweet 15 Likes	15	15	15	https://twitter.com/signagnststroke/status/1151527000177283072	twitter
362	Sign Against Stroke @signagnststroke May is #StrokeAwarenessMonth. Learn to recognise the signs of #stroke and #ActFAST. Stroke is medical emergency. 1:10 PM Â· May 31, 2019Â·Buffer 16 Retweets 22 Likes	16	23	15	https://twitter.com/signagnststroke/status/1134416748042686464	twitter
363	Heart & Stroke @HeartandStroke When it comes to stroke, every minute counts â€“ learn the FAST signs of stroke! @MBGov @SharedHealthMB Recognizing and reacting to stroke signs Christine Houde of the Heart Stroke Foundation of Manitoba shares the FAST acronym to tell when a stroke is coming on and how to react. winnipeg.ctvnews.ca 8:55 PM Â· Jul 16, 2020Â·Twitter Web App 10 Retweets 1 Quote Tweet …	9	10	10	https://twitter.com/HeartandStroke/status/1283837661548023811	twitter
364	Heart & Stroke @HeartandStroke Signs can vary and may be different for men and women. If you experience any of these signs, call 9-1-1 or your local emergency number immediately 1:01 Learn the signs of a heart attack heartandstroke.ca 4:00 PM Â· Jun 30, 2020Â·Twitter for Advertisers (legacy) 15 Retweets 2 Quote Tweets 14 Likes	15	14	15	https://twitter.com/HeartandStroke/status/1277965109621477377	twitter
365	Heart & Stroke @HeartandStroke #Stroke is a medical emergency. If you experience any of these signs, call 9-1-1. Do not drive to the hospital. An ambulance will get you to the best hospital for stroke care. Learn the signs because when you suspect stroke, every minute counts. 0:08 Learn the signs of stroke heartandstroke.ca 4:00 PM Â· May 28, 2020Â·Twitter for Advertisers (legacy) 6 Retweets 1 Qu…	6	5	6	https://twitter.com/HeartandStroke/status/1266006311637901312	twitter
366	Heart & Stroke @HeartandStroke Signs can vary and may be different for men and women. If you experience any of these signs, call 9-1-1 or your local emergency number immediately. 1:01 Learn the signs of a heart attack heartandstroke.ca 4:00 PM Â· May 27, 2020Â·Twitter for Advertisers (legacy) 5 Retweets 1 Quote Tweet 4 Likes	5	4	5	https://twitter.com/HeartandStroke/status/1265643923097235457	twitter
367	OAPC @OAPCMedia Â· May 15, 2020 Know the symptoms of stroke from @HeartandStroke Donâ€™t wait till itâ€™s too late. 911, paramedics and emergency departments continue to serve safely during #COVID19. Learn more: https://heartandstroke.ca/stroke 1 11 13	0	2	2	https://twitter.com/HeartandStroke/status/1263466382278176770	twitter
368	Heart & Stroke @HeartandStroke #Stroke is a medical emergency. If you experience any of these signs, call 9-1-1. Do not drive to the hospital. An ambulance will get you to the best hospital for stroke care. Learn the signs because when you suspect stroke, every minute counts. 0:08 Learn the signs of stroke heartandstroke.ca 6:00 PM Â· Mar 1, 2020Â·Twitter for Advertisers (legacy) 15 Retweets 2 Qu…	15	15	15	https://twitter.com/HeartandStroke/status/1234161476216217602	twitter
369	Heart & Stroke @HeartandStroke Stroke is a medical emergency. If you experience any of these signs, call 9-1-1. Do not drive to the hospital. An ambulance will get you to the best hospital for stroke care. Learn the signs because when you suspect stroke, every minute counts. 0:08 Learn the signs of stroke heartandstroke.ca 4:00 PM Â· Nov 27, 2019Â·Twitter for Advertisers (legacy) 47 Retweets 3 Qu…	47	51	47	https://twitter.com/HeartandStroke/status/1199704431899467777	twitter
370	Heart & Stroke @HeartandStroke Recognize the signs of stroke FAST. Face â€“ is it drooping? Arms â€“ can you raise both? Speech â€“ is it slurred or jumbled? Time, to call 9-1-1 right away. 0:30 Learn the signs of stroke heartandstroke.ca 5:59 PM Â· Oct 15, 2019Â·Twitter for Advertisers (legacy) 273 Retweets 13 Quote Tweets 363 Likes	285	382	267	https://twitter.com/HeartandStroke/status/1184136835573993472	twitter
371	Heart & Stroke Retweeted Andrew Samis MD PhD @DrAndrewSamis I can think of no better place than @StrokeCongress to remind everyone involved in stroke care that we have a duty to inform the wider popn about "FAST" from @HeartandStroke . If time is brain, then the first precious time period is "onset-recognition-911" #Strokecongress 10:22 PM Â· Oct 3, 2019Â·Twitter for Android 14 Retweets 1 Quote T…	14	0	14	https://twitter.com/HeartandStroke/status/1179864963130806278	twitter
372	Heart & Stroke @HeartandStroke Canada, thank you for a successful #StrokeMonth! Thanks to FAST, more people in Canada are recognizing the signs of stroke. And more lives are being saved. 0:09 Please share with your friends and family. heartandstroke.ca 4:00 PM Â· Jun 30, 2019Â·Twitter for Advertisers (legacy) 8 Retweets 1 Quote Tweet 12 Likes	8	12	8	https://twitter.com/HeartandStroke/status/1145331152611434498	twitter
373	Heart & Stroke Retweeted VirginRadioWinnipeg @VirginRadioWPG A stroke is a medical emergency that can happen to anyone at anytime. Fabiola was only 40 years old when she had a stroke. Know the signs of stroke â€“ you could save a life. @HeartandStroke #StrokeMonth #FAST Fabiola with The Heart and Stroke Foundation Fabiola came into the studios to share her story of surviving a stroke at just 40 y…	3	0	3	https://twitter.com/HeartandStroke/status/1143925267800494080	twitter
374	Heart & Stroke @HeartandStroke Canada, your #StrokeMonth goal - Learn the FAST signs of stroke. 0:09 Learn the FAST signs of stroke heartandstroke.ca 3:00 PM Â· Jun 21, 2019Â·Twitter for Advertisers (legacy) 5 Retweets 1 Quote Tweet 9 Likes	5	9	5	https://twitter.com/HeartandStroke/status/1142054564218191874	twitter
375	Heart & Stroke Retweeted CTV Morning Live WPG @CTVMorningWPG Knowing the signs of a stroke can save a life. And @HeartandStroke is seeing younger adults suffer from stroke. What you need to know https://winnipeg.ctvnews.ca/video?clipId=1711643&binId=1.1206882&playlistPageNum=1â€¦ 7:00 PM Â· Jun 20, 2019Â·TweetDeck 2 Retweets 1 Quote Tweet 4 Likes	2	0	2	https://twitter.com/HeartandStroke/status/1141763314084655106	twitter
376	Heart & Stroke @HeartandStroke Print the FAST signs of stroke poster for your home or office. #StrokeMonth Learn the signs of stroke. Act FAST! heartandstroke.ca 4:00 PM Â· Jun 14, 2019Â·Twitter for Advertisers (legacy) 2 Retweets 1 Quote Tweet 1 Like	2	1	2	https://twitter.com/HeartandStroke/status/1139532949890584579	twitter
377	Heart & Stroke @HeartandStroke Stroke is a medical emergency. If you experience any of these signs, call 9-1-1. Do not drive to the hospital. An ambulance will get you to the best hospital for stroke care. Learn the signs because when you suspect #stroke, every minute counts. #StrokeMonth 0:09 Please share with your friends and family. heartandstroke.ca 4:00 PM Â· Jun 3, 2019Â·Twitter for Adverti…	42	35	42	https://twitter.com/HeartandStroke/status/1135546680470904832	twitter
378	Heart & Stroke Retweeted Scott Moe @PremierScottMoe Stroke prevention is so important.. early identification and treatment can save lives. Weâ€™re partnering with @HeartandStroke to promote their FAST campaign so everyone knows to watch for the key signs. Remember Face, Arms, Speech, Time.. and you can help save a life. 10:57 PM Â· Apr 20, 2019Â·Twitter for iPhone 25 Retweets 4 Quote Tweets 56 Li…	25	0	25	https://twitter.com/HeartandStroke/status/1119953724187738113	twitter
379	Heart & Stroke @HeartandStroke We are so excited to have the support of @SKGov for our first FAST campaign. We will work together to ensure people know the signs of stroke & take action by calling 911. #actFAST #stroke #SKpoli @GregOttenbreit @patrice_lindsay 1:51 AM Â· Apr 10, 2019Â·Twitter for Android 9 Retweets 19 Likes	9	19	9	https://twitter.com/HeartandStroke/status/1115764249387659264	twitter
380	Heart & Stroke @HeartandStroke Take a moment today to learn and share the #FAST signs of stroke. It could save a life. 0:09 Learn the FAST signs of stroke heartandstroke.ca 7:44 PM Â· Mar 4, 2019Â·Twitter for Advertisers (legacy) 54 Retweets 6 Quote Tweets 46 Likes	54	47	53	https://twitter.com/HeartandStroke/status/1102641093278093313	twitter
381	Heart & Stroke Retweeted webber naturals @webbernaturals Learn to spot the signs of a heart attack. Although symptoms can vary and may be different for men and women, our friends @HeartandStroke provide information on what signs to look for and what you should do if you experience them http://ow.ly/RGUh30nx0WH. #HeartMonth #HeartHealth 6:05 PM Â· Feb 18, 2019Â·Hootsuite Inc. 2 Retweets 1 Quote Tw…	2	0	2	https://twitter.com/HeartandStroke/status/1097547101599338496	twitter
382	Heart & Stroke Retweeted Chief Commissioner Darrell Reid @FireChiefReid One of my fav people had a stroke today. He was there the first shift I worked as a #firefighter. He taught me a million things, from flooring to firefighting. Medical pros & people who love him are taking good care of him. Do you know the signs of stroke-for your fav people? 3:04 AM Â· Feb 14, 2019 from Vancouver, British Co…	86	0	86	https://twitter.com/HeartandStroke/status/1095873919314206721	twitter
383	Heart & Stroke @HeartandStroke Would you know when you are having a stroke? Watch how a stroke unfolds through the eyes of someone who is experiencing a stroke. His family saves him by recognizing the signs of #Stroke and calling 9-1-1 right away. Learn the signs of stroke. Act FAST! heartandstroke.ca 6:36 PM Â· Nov 28, 2018Â·Twitter for Advertisers (legacy) 13 Retweets 1 Quote Tweet 16 Likes	13	16	13	https://twitter.com/HeartandStroke/status/1067834506441191424	twitter
384	Heart & Stroke @HeartandStroke Stroke is a medical emergency. If you experience any of these signs, call 9-1-1. Do not drive to the hospital. An ambulance will get you to the best hospital for #Stroke care. Learn the signs of stroke. Act FAST! heartandstroke.ca 6:22 PM Â· Nov 22, 2018Â·Twitter for Advertisers (legacy) 7 Retweets 5 Likes	7	5	7	https://twitter.com/HeartandStroke/status/1065656656170835968	twitter
385	Heart & Stroke @HeartandStroke FAST is an easy way to spot a #Stroke; these Canadians are living proof. Recognizing the signs of stroke saved my life heartandstroke.ca 6:21 PM Â· Nov 20, 2018Â·Twitter for Advertisers (legacy) 1 Like	0	1	1	https://twitter.com/HeartandStroke/status/1064931628491825152	twitter
386	Heart & Stroke @HeartandStroke 1.9 million brain cells die every minute after a #stroke. Act FAST. Learn the signs of stroke. Act FAST! heartandstroke.ca 9:02 PM Â· Nov 18, 2018Â·Twitter for Advertisers (legacy) 29 Retweets 1 Quote Tweet 38 Likes	29	40	28	https://twitter.com/HeartandStroke/status/1064247370056032256	twitter
387	Heart & Stroke @HeartandStroke Only one person in Quebec out of seven knows the three signs of stroke. We, along with the Minister of Health and Social Services (MSSS), encourage you to learn the signs and share them with your loved ones. http://bit.ly/2IIYsFr Learn the signs of stroke. Act FAST! heartandstroke.ca 9:41 PM Â· Nov 14, 2018Â·Twitter for Advertisers (legacy) 11 Retweets 14 Likes	11	14	11	https://twitter.com/HeartandStroke/status/1062807632803594240	twitter
388	Heart & Stroke @HeartandStroke Only 13 per cent of people in Quebec recognize all signs of stroke. The support from the Minister of Health and Social Services (MSSS) will help us change this statistic. Learn the FAST signs of stroke #Quebec 0:09 Learn the FAST signs of stroke heartandstroke.ca 9:30 PM Â· Nov 9, 2018Â·Twitter for Advertisers (legacy) 1 Retweet 4 Likes	1	4	1	https://twitter.com/HeartandStroke/status/1060992926463840257	twitter
389	Heart & Stroke @HeartandStroke Recognizing the FAST signs of stroke and acting quickly could mean the difference between life and death or a full recovery and lasting disability. 0:31 Act FAST 3:00 PM Â· Nov 9, 2018Â·Twitter Ads 14 Retweets 7 Likes	14	7	14	https://twitter.com/HeartandStroke/status/1060894785475670016	twitter
390	Heart & Stroke @HeartandStroke FAST is a campaign designed to help you recognize the signs of #stroke, so you can act quickly when every second counts. 0:09 Learn the FAST signs of stroke heartandstroke.ca 9:23 PM Â· Nov 5, 2018Â·Twitter for Advertisers (legacy) 41 Retweets 2 Quote Tweets 40 Likes	41	40	41	https://twitter.com/HeartandStroke/status/1059541612911607809	twitter
391	Heart & Stroke @HeartandStroke Stroke can happen to anyone, regardless of age. Learn the signs so you can act FAST. Learn to act FAST and you could save a life heartandstroke.ca 6:00 PM Â· Nov 2, 2018Â·Twitter for Advertisers (legacy) 8 Retweets 8 Likes	8	8	7	https://twitter.com/HeartandStroke/status/1058403365535866880	twitter
392	Heart & Stroke @HeartandStroke Canada, thank you for a successful #WorldStrokeDay. RT if you know the FAST signs of stroke! 0:08 Learn the FAST signs of stroke heartandstroke.ca 10:00 PM Â· Oct 29, 2018Â·Twitter for Advertisers (legacy) 32 Retweets 4 Quote Tweets 27 Likes	33	27	32	https://twitter.com/HeartandStroke/status/1057014211455401984	twitter
393	Heart & Stroke @HeartandStroke "When I woke my husband, he immediately recognized my drooping face, right side paralysis and slurred speech as all the signs of a stroke." - @JoseeBoudreault #UpAgainAfterStroke #WorldStrokeDay Recognizing the signs of stroke saved my life heartandstroke.ca 6:00 PM Â· Oct 29, 2018Â·Twitter for Advertisers (legacy) 7 Retweets 13 Likes	7	14	7	https://twitter.com/HeartandStroke/status/1056953820239015936	twitter
394	Heart & Stroke @HeartandStroke Canada, your #WorldStrokeDay goal - learn the FAST signs of stroke. 0:09 Learn the FAST signs of stroke heartandstroke.ca 2:00 PM Â· Oct 29, 2018Â·Twitter for Advertisers (legacy) 164 Retweets 18 Quote Tweets 128 Likes	166	129	164	https://twitter.com/HeartandStroke/status/1056893412840923140	twitter
395	Heart & Stroke @HeartandStroke Learn and share the signs of stroke by #WorldStrokeDay on October 29. #ActFAST #UpAgainAfterStroke Learn the signs of stroke. Act FAST! heartandstroke.ca 8:30 PM Â· Oct 27, 2018Â·Twitter for Advertisers (legacy) 26 Retweets 5 Quote Tweets 19 Likes	26	20	24	https://twitter.com/HeartandStroke/status/1056251685155360768	twitter
396	Heart & Stroke @HeartandStroke 1 in 3 people in Canada will develop stroke, dementia or both. Learn to act FAST and improve stroke outcomes. Learn to act FAST during a stroke heartandstroke.ca 7:00 PM Â· Oct 26, 2018Â·Twitter for Advertisers (legacy) 5 Retweets 3 Likes	5	3	5	https://twitter.com/HeartandStroke/status/1055866648530444288	twitter
397	Heart & Stroke @HeartandStroke The faster a stroke patient gets to hospital, the better the chances of survival and recovery. Learn to act FAST. 0:40 Code Stroke: Urgent Emergency Care Received heartandstroke.ca 7:00 PM Â· Oct 24, 2018Â·Twitter for Advertisers (legacy) 13 Retweets 3 Quote Tweets 15 Likes	13	14	13	https://twitter.com/HeartandStroke/status/1055141874049208320	twitter
398	Heart & Stroke @HeartandStroke If you react quickly to stroke, you lower the chances of long-term disability. Learn how through FAST. Know the signs of stroke and you could save a life heartandstroke.ca 7:00 PM Â· Oct 12, 2018Â·Twitter for Advertisers (legacy) 6 Retweets 2 Quote Tweets 7 Likes	6	8	6	https://twitter.com/HeartandStroke/status/1050793221645725697	twitter
399	Heart & Stroke @HeartandStroke Treatment of stroke requires FAST action. Learn how to identify the signs of stroke: http://bit.ly/BCFAST2019 0:40 Code Stroke: Timely Treatments Can Save Lives heartandstroke.ca 7:00 PM Â· Oct 11, 2018Â·Twitter for Advertisers (legacy) 5 Retweets 7 Likes	5	7	5	https://twitter.com/HeartandStroke/status/1050430831448088577	twitter
400	Heart & Stroke @HeartandStroke Stroke is one of the leading causes of death in Canada. Learn the FAST signs of stroke and you could save the life of a loved one. Learn the signs, act FAST! heartandstroke.ca 8:25 PM Â· Oct 5, 2018Â·Twitter for Advertisers (legacy) 7 Retweets 1 Quote Tweet 9 Likes	7	9	7	https://twitter.com/HeartandStroke/status/1048278019570204672	twitter
401	Heart & Stroke @HeartandStroke Learn the signs to help you act fast in case of emergency #WorldHeartDay 0:55 2.4K views 8:14 PM Â· Sep 29, 2018Â·Twitter Ads 28 Retweets 4 Quote Tweets 26 Likes	28	26	28	https://twitter.com/HeartandStroke/status/1046100797333950464	twitter
402	Heart & Stroke @HeartandStroke Treatment of stroke requires FAST action. Learn how to identify the signs of stroke: http://bit.ly/2NvIiCn 0:40 Code Stroke: Timely Treatments Can Save Lives heartandstroke.ca 7:00 PM Â· Aug 15, 2018Â·Twitter for Advertisers (legacy) 6 Retweets 1 Quote Tweet 9 Likes	6	9	6	https://twitter.com/HeartandStroke/status/1029774720470679558	twitter
403	Heart & Stroke @HeartandStroke Stroke can happen to anyone, regardless of age. Learn the signs so you can act #FAST. Learn to act FAST and you could save a life heartandstroke.ca 7:03 PM Â· Aug 10, 2018Â·Twitter for Advertisers (legacy) 3 Retweets	3	0	2	https://twitter.com/HeartandStroke/status/1027963536839004161	twitter
404	Aphasia Hope @AphasiaAnswers Spot a #Stroke F.A.S.T. with these points from @HeartNews : F.A.S.T. - Aphasia Hope Foundation The American Heart Association/American Stroke Associationâ€™s Together to End Stroke, sponsored nationally by healthcare products leader Covidien, raises stroke awareness aphasiahope.org 5:51 AM Â· Aug 19, 2020Â·EdgeTheory	0	0	0	https://twitter.com/AphasiaAnswers/status/1295931409845096448	twitter
405	Aphasia Hope @AphasiaAnswers Ladies! Time to increase your knowledge about the signs of stroke: http://atjo.es/5KoN 7:40 PM Â· Jul 19, 2020Â·EdgeTheory 1 Retweet 2 Likes	1	2	1	https://twitter.com/AphasiaAnswers/status/1284905847018135552	twitter
406	Aphasia Hope @AphasiaAnswers Ladies! Time to increase your knowledge about the signs of stroke: http://atjo.es/5JXR 3:28 AM Â· Jun 25, 2020Â·EdgeTheory	0	0	0	https://twitter.com/AphasiaAnswers/status/1275964037210222594	twitter
407	Aphasia Hope @AphasiaAnswers Do you know the warning signs of #stroke: Do you know the warning signs of stroke? - article in Health Day News - Aphasia Hope Foundation TUESDAY, Oct. 27, 2015 (HealthDay News) â€” One in three people canâ€™t list any warning signs of stroke, research from aphasiahope.org 9:10 AM Â· Jun 5, 2020Â·EdgeTheory 1 Retweet 1 Like	1	1	1	https://twitter.com/AphasiaAnswers/status/1268802326724325377	twitter
408	Aphasia Hope @AphasiaAnswers Did you know: sudden trouble seeing is a sign of a #stroke. 7:42 PM Â· Jun 4, 2020Â·EdgeTheory 2 Retweets 2 Likes	2	2	2	https://twitter.com/AphasiaAnswers/status/1268599033771294720	twitter
409	Aphasia Hope @AphasiaAnswers Ladies! Time to increase your knowledge about the signs of stroke: http://atjo.es/5Jxm 7:58 PM Â· May 26, 2020Â·EdgeTheory 1 Retweet 2 Likes	1	2	1	https://twitter.com/AphasiaAnswers/status/1265341524382015488	twitter
410	Aphasia Hope @AphasiaAnswers Do you know the warning signs of #stroke: Do you know the warning signs of stroke? - article in Health Day News - Aphasia Hope Foundation TUESDAY, Oct. 27, 2015 (HealthDay News) â€” One in three people canâ€™t list any warning signs of stroke, research from aphasiahope.org 6:16 AM Â· May 3, 2020Â·EdgeTheory	0	0	0	https://twitter.com/AphasiaAnswers/status/1256799886474969098	twitter
411	Aphasia Hope @AphasiaAnswers Did you know: #speech difficulty is a sign of a #stroke. 2:15 AM Â· Apr 13, 2020Â·EdgeTheory	0	0	0	https://twitter.com/AphasiaAnswers/status/1249491468097642496	twitter
412	Aphasia Hope @AphasiaAnswers Spot a #Stroke F.A.S.T. with these points from @HeartNews : F.A.S.T. - Aphasia Hope Foundation The American Heart Association/American Stroke Associationâ€™s Together to End Stroke, sponsored nationally by healthcare products leader Covidien, raises stroke awareness aphasiahope.org 4:15 AM Â· Apr 8, 2020Â·EdgeTheory	0	0	0	https://twitter.com/AphasiaAnswers/status/1247709659919679490	twitter
413	Aphasia Hope @AphasiaAnswers Spot a #Stroke F.A.S.T. with these points from @HeartNews : F.A.S.T. - Aphasia Hope Foundation The American Heart Association/American Stroke Associationâ€™s Together to End Stroke, sponsored nationally by healthcare products leader Covidien, raises stroke awareness aphasiahope.org 9:53 PM Â· Apr 1, 2020Â·EdgeTheory 1 Retweet 1 Like	1	1	1	https://twitter.com/AphasiaAnswers/status/1245439052993769474	twitter
414	Aphasia Hope @AphasiaAnswers Spot a #Stroke F.A.S.T. with these points from @HeartNews : F.A.S.T. - Aphasia Hope Foundation The American Heart Association/American Stroke Associationâ€™s Together to End Stroke, sponsored nationally by healthcare products leader Covidien, raises stroke awareness aphasiahope.org 7:15 PM Â· Mar 29, 2020Â·EdgeTheory 1 Retweet 1 Like	1	1	1	https://twitter.com/AphasiaAnswers/status/1244312195581857801	twitter
415	Aphasia Hope @AphasiaAnswers Spot a #Stroke F.A.S.T. with these points from @HeartNews : F.A.S.T. - Aphasia Hope Foundation The American Heart Association/American Stroke Associationâ€™s Together to End Stroke, sponsored nationally by healthcare products leader Covidien, raises stroke awareness aphasiahope.org 2:20 AM Â· Mar 20, 2020Â·EdgeTheory	0	0	0	https://twitter.com/AphasiaAnswers/status/1240810287185440769	twitter
416	Aphasia Hope @AphasiaAnswers Ladies! Time to increase your knowledge about the signs of stroke: http://atjo.es/5IjE 4:30 PM Â· Mar 9, 2020Â·EdgeTheory 2 Retweets 2 Likes	2	2	2	https://twitter.com/AphasiaAnswers/status/1237038121050652673	twitter
417	Aphasia Hope @AphasiaAnswers Do you know the warning signs of #stroke: Do you know the warning signs of stroke? - article in Health Day News - Aphasia Hope Foundation TUESDAY, Oct. 27, 2015 (HealthDay News) â€” One in three people canâ€™t list any warning signs of stroke, research from aphasiahope.org 6:29 AM Â· Feb 14, 2020Â·EdgeTheory 2 Retweets 1 Like	2	1	2	https://twitter.com/AphasiaAnswers/status/1228189441224626176	twitter
418	Aphasia Hope @AphasiaAnswers Do you know the warning signs of #stroke: Do you know the warning signs of stroke? - article in Health Day News - Aphasia Hope Foundation TUESDAY, Oct. 27, 2015 (HealthDay News) â€” One in three people canâ€™t list any warning signs of stroke, research from aphasiahope.org 12:26 AM Â· Feb 1, 2020Â·EdgeTheory 1 Retweet 1 Like	1	1	1	https://twitter.com/AphasiaAnswers/status/1223387001774399490	twitter
419	Aphasia Hope @AphasiaAnswers Did you know: sudden confusion or trouble understanding is a sign of a #stroke. 3:59 AM Â· Jan 16, 2020Â·EdgeTheory	0	0	0	https://twitter.com/AphasiaAnswers/status/1217642482781040640	twitter
420	Aphasia Hope @AphasiaAnswers Did you know: sudden trouble seeing is a sign of a #stroke. 2:09 AM Â· Jan 15, 2020Â·EdgeTheory 1 Retweet	1	0	1	https://twitter.com/AphasiaAnswers/status/1217252354292092928	twitter
421	Aphasia Hope @AphasiaAnswers Do you know the warning signs of #stroke: http://atjo.es/5Fix 6:05 PM Â· Dec 23, 2019Â·EdgeTheory	0	0	0	https://twitter.com/AphasiaAnswers/status/1209158147073544192	twitter
422	Aphasia Hope @AphasiaAnswers Do you know the warning signs of #stroke: http://atjo.es/5Eem 5:05 AM Â· Nov 25, 2019Â·EdgeTheory 1 Retweet 2 Likes	1	2	1	https://twitter.com/AphasiaAnswers/status/1198814861897224192	twitter
423	Aphasia Hope @AphasiaAnswers Ladies! Time to increase your knowledge about the signs of stroke: http://atjo.es/5Ed7 3:59 PM Â· Nov 6, 2019Â·EdgeTheory	0	0	0	https://twitter.com/AphasiaAnswers/status/1192094204761137152	twitter
424	Aphasia Hope @AphasiaAnswers Do you know the warning signs of #stroke: http://atjo.es/5D72 7:39 AM Â· Oct 17, 2019Â·EdgeTheory	0	0	0	https://twitter.com/AphasiaAnswers/status/1184705539885993984	twitter
425	Aphasia Hope @AphasiaAnswers Spot a #Stroke F.A.S.T. with these points from @HeartNews : http://atjo.es/5D60 4:04 PM Â· Oct 4, 2019Â·EdgeTheory	0	0	0	https://twitter.com/AphasiaAnswers/status/1180121602069061635	twitter
426	Aphasia Hope @AphasiaAnswers Ladies! Time to increase your knowledge about the signs of stroke: http://atjo.es/5C1K 9:32 PM Â· Sep 24, 2019Â·EdgeTheory	0	0	0	https://twitter.com/AphasiaAnswers/status/1176580142585589765	twitter
427	Aphasia Hope @AphasiaAnswers Do you know the warning signs of #stroke: http://atjo.es/5AQh 7:09 PM Â· Aug 19, 2019Â·EdgeTheory	0	0	0	https://twitter.com/AphasiaAnswers/status/1163498329969438721	twitter
428	Aphasia Hope @AphasiaAnswers Do you know the warning signs of #stroke: Do you know the warning signs of stroke? - article in Health Day News - Aphasia Hope Foundation TUESDAY, Oct. 27, 2015 (HealthDay News) â€” One in three people canâ€™t list any warning signs of stroke, research from aphasiahope.org 3:55 AM Â· Aug 19, 2019Â·EdgeTheory 2 Retweets 1 Like	1	1	2	https://twitter.com/AphasiaAnswers/status/1163268201364541440	twitter
429	Aphasia Hope @AphasiaAnswers Ladies! Time to increase your knowledge about the signs of stroke: http://atjo.es/5AOZ 6:37 AM Â· Aug 2, 2019Â·EdgeTheory	0	0	0	https://twitter.com/AphasiaAnswers/status/1157148362686128133	twitter
430	Aphasia Hope @AphasiaAnswers Spot a #Stroke F.A.S.T. with these points from @HeartNews : http://atjo.es/5zfm 7:28 PM Â· Jul 28, 2019Â·EdgeTheory	0	0	0	https://twitter.com/AphasiaAnswers/status/1155530421695844354	twitter
431	Aphasia Hope @AphasiaAnswers Spot a #Stroke F.A.S.T. with these points from @HeartNews : http://atjo.es/5zeX 12:29 AM Â· Jul 24, 2019Â·EdgeTheory	0	0	0	https://twitter.com/AphasiaAnswers/status/1153794407579045888	twitter
432	Aphasia Hope @AphasiaAnswers Did you know: sudden arm weakness is a sign of a #stroke. 4:51 PM Â· Jul 2, 2019Â·EdgeTheory 1 Retweet 2 Likes	1	2	1	https://twitter.com/AphasiaAnswers/status/1146068868038680578	twitter
433	Aphasia Hope @AphasiaAnswers Ladies! Time to increase your knowledge about the signs of stroke: http://atjo.es/5vBy 4:44 AM Â· May 17, 2019Â·EdgeTheory	0	0	0	https://twitter.com/AphasiaAnswers/status/1129216152104841216	twitter
434	Aphasia Hope @AphasiaAnswers Ladies! Time to increase your knowledge about the signs of stroke: http://atjo.es/5vBq 8:37 PM Â· May 14, 2019Â·EdgeTheory 1 Retweet 1 Quote Tweet 2 Likes	1	2	1	https://twitter.com/AphasiaAnswers/status/1128368815056871426	twitter
435	Aphasia Hope @AphasiaAnswers Ladies! Time to increase your knowledge about the signs of stroke: http://atjo.es/5vB7 6:02 PM Â· May 11, 2019Â·EdgeTheory 1 Retweet 2 Likes	1	2	1	https://twitter.com/AphasiaAnswers/status/1127242501134462977	twitter
436	Aphasia Hope @AphasiaAnswers Do you know the warning signs of #stroke: http://atjo.es/5tBY 11:43 AM Â· Apr 7, 2019Â·EdgeTheory 1 Retweet 1 Like	1	1	1	https://twitter.com/AphasiaAnswers/status/1114826012565676033	twitter
437	Aphasia Hope @AphasiaAnswers Spot a #Stroke F.A.S.T. with these points from @HeartNews : http://atjo.es/5riJ 7:21 PM Â· Mar 31, 2019Â·EdgeTheory 1 Like	0	1	1	https://twitter.com/AphasiaAnswers/status/1112404550521110531	twitter
438	Aphasia Hope @AphasiaAnswers Early Signs of #Stroke Are Missed in Many Cases http://atjo.es/5rgP 8:15 PM Â· Mar 6, 2019Â·EdgeTheory	0	0	0	https://twitter.com/AphasiaAnswers/status/1103373595890331651	twitter
439	Stroke Foundation @strokefdn Just by knowing the F.A.S.T. (Face, Arms, Speech and Time) signs of stroke and acting and calling triple zero (000) at the first sign - you could save a life! 0:30 388 views 5:15 AM Â· Sep 9, 2020Â·Twitter Web App 21 Retweets 2 Quote Tweets 21 Likes	16	19	21	https://twitter.com/strokefdn/status/1303532550128676864	twitter
440	Stroke Foundation @strokefdn To maximise the benefits of the @NSWHealth Statewide #Telestroke Service, we must expand F.A.S.T. (Face, Arms, Speech and Time) Community Education into the stateâ€™s regions! #fightstroke @BradHazzard 0:30 89 views 5:09 AM Â· Sep 9, 2020Â·Twitter Web App 1 Retweet 5 Likes	1	5	1	https://twitter.com/strokefdn/status/1303530965243895808	twitter
441	Stroke Foundation @strokefdn Time is brain. When a stroke strikes, it kills up to 1.9 million brain cells per minute, but #FAST treatment can stop this damage. Learn the signs and Act F.A.S.T. @NSWHealth 0:29 55 views 5:06 AM Â· Sep 9, 2020Â·Twitter Web App 3 Retweets 2 Likes	3	2	3	https://twitter.com/strokefdn/status/1303530303131062277	twitter
442	Stroke Foundation @strokefdn Just by knowing the F.A.S.T. (Face, Arms, Speech and Time) signs of stroke and acting and calling triple zero (000) at the first sign - you could save a life! 0:30 388 views 5:15 AM Â· Sep 9, 2020Â·Twitter Web App 21 Retweets 2 Quote Tweets 21 Likes	16	19	21	https://twitter.com/strokefdn/status/1303532550128676864	twitter
443	Stroke Foundation @strokefdn To maximise the benefits of the @NSWHealth Statewide #Telestroke Service, we must expand F.A.S.T. (Face, Arms, Speech and Time) Community Education into the stateâ€™s regions! #fightstroke @BradHazzard 0:30 89 views 5:09 AM Â· Sep 9, 2020Â·Twitter Web App 1 Retweet 5 Likes	1	5	1	https://twitter.com/strokefdn/status/1303530965243895808	twitter
444	Stroke Foundation @strokefdn Time is brain. When a stroke strikes, it kills up to 1.9 million brain cells per minute, but #FAST treatment can stop this damage. Learn the signs and Act F.A.S.T. @NSWHealth 0:29 55 views 5:06 AM Â· Sep 9, 2020Â·Twitter Web App 3 Retweets 2 Likes	3	2	3	https://twitter.com/strokefdn/status/1303530303131062277	twitter
445	Stroke Foundation @strokefdn FAST for Chinese community - ???â€œ?????â€??8?31??9?6???????????????????????????F.A.S.T.???https://bit.ly/3jADquV #fightstroke 4:54 AM Â· Sep 9, 2020Â·Twitter Web App	0	0	0	https://twitter.com/strokefdn/status/1303527152575340544	twitter
446	Stroke Foundation Retweeted Michelle McIntosh @McIntosh_AUS A year ago I was in hosp recovering from a stroke. You are never too young to be having a stroke. Know the symptoms. F.A.S.T. Face droop Arm weakness Speech difficulties Time is critical...Dial Stroke doesnâ€™t stop for #healthcareheroes all day, everyday @AmbulanceVic Quote Tweet Stroke Foundation @strokefdn Â· Sep 7, 2020 Young stroke …	14	0	13	https://twitter.com/strokefdn/status/1303172014975324160	twitter
447	Stroke Foundation Retweeted CancerCouncilOz @CancerCouncilOz Cancer Council proudly supports our fellow @ACDPAlliance member @strokefdn in calling for more F.A.S.T. heroes to save lives by simply knowing & recognising the signs of stroke & calling an ambulance immediately. Learn how to save a life: https://bit.ly/3fc8dMb #StrokeWeek2020 1:00 AM Â· Sep 4, 2020Â·Sprout Social 3 Retweets 7 Likes	3	0	3	https://twitter.com/strokefdn/status/1301696676382425089	twitter
448	Stroke Foundation Retweeted ACSQHC @ACSQHC 1 in 4 of us will have a #stroke in our lifetime. You can save a life just by knowing the F.A.S.T. (Face, Arms, Speech and Time) signs of stroke and acting at the first sign. #Watch this video from @strokefdn - https://vimeo.com/423020759 #strokeweek2020 #FAST #ThinkFAST 2:15 AM Â· Sep 4, 2020Â·Hootsuite Inc. 6 Retweets 9 Likes	6	0	6	https://twitter.com/strokefdn/status/1301696458043715584	twitter
449	Stroke Foundation Retweeted Aus Chronic Disease Prevention Alliance @ACDPAlliance Learn the signs of #stroke during #strokeweek2020 Think and act F.A.S.T to save a life 6:39 AM Â· Sep 3, 2020Â·Twitter Web App 6 Retweets 3 Likes	7	0	6	https://twitter.com/strokefdn/status/1301387119269539843	twitter
450	Stroke Foundation Retweeted Alison Hallworth @HallworthAlison It's 18 months or 548 days since I had my stroke. That's because my husband @NickHallworth Hallworth was a F.A.S.T. hero and CALLED THE AMBULANCE. I became a stroke survivor at 44 years young. #strokeawareness #strokesurvivor #bitchhadabrainbleed #notdeadyet Quote Tweet Stroke Foundation @strokefdn Â· Aug 31, 2020 This #strokeweek2020 …	9	0	9	https://twitter.com/strokefdn/status/1301348855087165441	twitter
451	Stroke Foundation Retweeted GreaterCharitableFdn @GreaterCF It's #strokeweek2020! How do you tell if someone is having a stroke? Think F.A.S.T... FACE - Has their mouth drooped? ARMS - Can they lift both arms? SPEECH - Is their speech slurred? TIME - Is critical! Call 000! https://vimeo.com/423020759 @HMRIAustralia @strokefdn 12:36 AM Â· Sep 3, 2020Â·Twitter Web App 3 Retweets 6 Likes	3	0	3	https://twitter.com/strokefdn/status/1301311341110591488	twitter
452	Stroke Foundation Retweeted aphasiacre @aphasiacre Around 56,000 Australians have a stroke each year. For approximately one third of those people, their stroke will cause #aphasia. Knowing the F.A.S.T. signs may prevent or reduce the effects of stroke for someone you love. Time is brain. And time may be language. #strokeweek2020 Quote Tweet Stroke Foundation @strokefdn Â· Aug 11, 2020 This #strok…	17	0	17	https://twitter.com/strokefdn/status/1301311237523795969	twitter
453	Stroke Foundation @strokefdn Awareness is the key to getting treated in the #goldenhour after stroke. https://bit.ly/34UCQEd @PRIME7Tamworth #strokeweek2020 Stroke awareness We're being urged to act F.A.S.T in order to save a life. prime7.com.au 5:37 AM Â· Sep 2, 2020Â·Twitter Web App 1 Retweet 3 Likes	1	3	1	https://twitter.com/strokefdn/status/1301001174938607620	twitter
454	Stroke Foundation @strokefdn F.A.S.T. Heroes save lives every day, by simply knowing and recognising the signs of stroke and calling an ambulance immediately. Join us this #strokeweek2020 and learn how to save a life. https://bit.ly/3fc8dMb 9:34 AM Â· Aug 31, 2020Â·Twitter Web App 5 Retweets 1 Quote Tweet 8 Likes	5	8	5	https://twitter.com/strokefdn/status/1300336115514105856	twitter
455	Stroke Foundation @strokefdn This #strokeweek2020 weâ€™re calling for more F.A.S.T. heroes to save the life. Just by knowing the F.A.S.T. (Face, Arms, Speech and Time) signs of stroke and acting at the first sign: https://bit.ly/3fc8dMb 9:32 AM Â· Aug 31, 2020Â·Twitter Web App 9 Retweets 4 Quote Tweets 7 Likes	10	7	9	https://twitter.com/strokefdn/status/1300335519889457152	twitter
456	Stroke Foundation Retweeted @carolinelec @carolinelec My family has been impacted by strokes - and the impacts can be devastating. Fortunately, knowing the early signs of stroke can help save lives. #StrokeWeek2020 Quote Tweet Stroke Foundation @strokefdn Â· Aug 28, 2020 The message is simple this #strokeweek2020 â€“ Time is brain. The faster you can be treated after stroke, the more chance you h…	3	0	3	https://twitter.com/strokefdn/status/1300248835034198016	twitter
457	Stroke Foundation Retweeted MedtronicAustralasia @MedtronicANZ Stroke is always a medical emergency and time is critical. After a stroke, the faster the treatment, the better the chance of a good outcome. Be a F.A.S.T. hero and know the signs of stroke and call 000 â€“ it could save a life. This #strokeweek2020, let's raise awareness. Quote Tweet Stroke Foundation @strokefdn Â· Aug 28, 2020 The m…	4	0	4	https://twitter.com/strokefdn/status/1300248513645748224	twitter
458	Stroke Foundation Retweeted NHMRC @nhmrc This National Stroke Week the Stroke Foundation are calling for more F.A.S.T. Heroes to potentially save the life of loved one, a colleague, a stranger or even themselves. Become a F.A.S.T. Hero by learning and sharing the F.A.S.T. signs of stroke. #strokeweek2020 @strokefdn 2:40 AM Â· Aug 31, 2020Â·Hootsuite Inc. 7 Retweets 8 Likes	7	0	7	https://twitter.com/strokefdn/status/1300247859476836353	twitter
459	Stroke Foundation Retweeted National Stroke Data Linkage Interest Group @StrokeData Today marks the start of #stroke week. Globally, stroke is a leading cause of disability and death. This week, help spread the FAST message to help others recognize the symptoms of stroke. Remember: Face Arms Speech Time ? ? @strokefdn Signs of stroke â€” Stroke Foundation - Australia The Stroke Foundation recomme…	13	0	13	https://twitter.com/strokefdn/status/1300247620271497216	twitter
460	Stroke Foundation @strokefdn Stroke is one of Australiaâ€™s biggest killers and a leading cause of disability. Most strokes show one or more of the F.A.S.T. signs. Learn them and become a F.A.S.T. Hero like Tevita https://bit.ly/3fc8dMb #strokeweek2020 2:33 AM Â· Aug 31, 2020Â·Twitter Web App 3 Retweets 4 Likes	3	3	3	https://twitter.com/strokefdn/status/1300230206280458242	twitter
461	Stroke Foundation @strokefdn Chris Smith @2GB873 talking F.A.S.T. with A/Prof Seana Gall. Chris sounds shocked that more men die from stroke than prostate cancer and more women than breast cancer. Thatâ€™s why building the next generation of F.A.S.T. Heroes is vital. https://bit.ly/3bhQfHJ #strokeweek2020 2:31 AM Â· Aug 31, 2020Â·Twitter Web App 3 Retweets 6 Likes	3	6	3	https://twitter.com/strokefdn/status/1300229598718775296	twitter
462	Stroke Foundation @strokefdn The message is simple this #strokeweek2020 â€“ Time is brain. The faster you can be treated after stroke, the more chance you have of making a full recovery. Become a F.A.S.T. Hero by learning the signs of a stroke: https://bit.ly/3fc8dMb 6:51 AM Â· Aug 28, 2020Â·Twitter Web App 10 Retweets 5 Quote Tweets 19 Likes	11	19	10	https://twitter.com/strokefdn/status/1299207976813621248	twitter
463	Stroke Foundation @strokefdn A F.A.S.T. Hero just like Stewart, who saved his wife's life by calling triple zero (000) at the first sign of her stroke. https://bit.ly/3b3E6pA #strokeweek2020 Quote Tweet Sharon McGowan @SharonMcGowan_ Â· Aug 28, 2020 Come on Australia, we could all use some more hero stories, who is your #FAST hero? Mine is my brother who recognised his golfing buddy was having a …	2	2	1	https://twitter.com/strokefdn/status/1299207410679050241	twitter
464	Stroke Foundation @strokefdn When a stroke strikes, it kills up to 1.9 million brain cells each minute, but prompt medical treatment can stop this damage. #strokeweek2020 Here are the signs: https://bit.ly/3fc8dMb Quote Tweet Dr James McLoughlin @neurophysioPT Â· Aug 28, 2020 Next week is National Stroke Week Our Director, James McLoughlin spoke with Sonya Feldhoff on ABC Radio yesterday about th…	9	10	8	https://twitter.com/strokefdn/status/1299178705319636993	twitter
465	Stroke Foundation Retweeted My Care Solution @mcs_au @strokefdn : 1 in 4 of us will have a #stroke in our lifetime. The first step in ensuring better outcomes from stroke is getting to hospital quickly, and that means recognising the F.A.S.T. signs and calling triple zero (000) straight away. 2:06 AM Â· Aug 27, 2020Â·Twitter Web App 5 Retweets 4 Likes	5	0	4	https://twitter.com/strokefdn/status/1298794909571280896	twitter
466	Stroke Foundation @strokefdn Itâ€™s #strokeweek2020 next week and weâ€™re celebrating F.A.S.T. Heroes just like Stewart. Who saved his wifeâ€™s life by knowing the signs of a stroke: https://bit.ly/2Op50h7 7:07 AM Â· Aug 25, 2020Â·Twitter Web App 12 Retweets 23 Likes	12	23	12	https://twitter.com/strokefdn/status/1298124780055310336	twitter
467	Stroke Foundation Retweeted AuSCR @AustStrokeReg #Stroke is an emergency. Knowing the symptoms and acting F.A.S.T. can help save lives and improve recovery @strokefdn @DominiqueCad @AmbulanceVic @Floreystroke https://youtube.com/watch?v=y_asPhqLYuE&feature=youtu.beâ€¦ 7:15 AM Â· Aug 24, 2020Â·Twitter Web App 5 Retweets 7 Likes	5	0	5	https://twitter.com/strokefdn/status/1297766145819197440	twitter
468	Stroke Foundation @strokefdn #1in4 of us will have a stroke in our lifetime. By becoming a F.A.S.T. hero like Tevita you will learn the F.A.S.T. (Face. Arms. Speech. Time) signs of stroke and to call triple zero (000) at the first sign. https://bit.ly/3fc8dMb #strokeweek2020 7:21 AM Â· Aug 19, 2020Â·Twitter Web App 3 Retweets 5 Likes	3	5	3	https://twitter.com/strokefdn/status/1295953933685288960	twitter
469	Stroke Foundation @strokefdn #1in4 of us will have a stroke in our lifetime. By becoming a F.A.S.T. hero like Tevita you will learn the F.A.S.T. (Face. Arms. Speech. Time) signs of stroke and to call triple zero (000) at the first sign. https://bit.ly/3fc8dMb #strokeweek2020 6:22 AM Â· Aug 11, 2020Â·Twitter Web App 2 Retweets 2 Quote Tweets 3 Likes	2	3	2	https://twitter.com/strokefdn/status/1293040072825085953	twitter
470	Stroke Foundation @strokefdn This #strokeweek2020 weâ€™re calling for more F.A.S.T. heroes to save the life of a loved one, a colleague, a stranger or even themselves. Just by knowing the F.A.S.T. (Face, Arms, Speech and Time) signs of stroke and acting at the first sign: https://bit.ly/3fc8dMb 6:13 AM Â· Aug 11, 2020Â·Twitter Web App 6 Retweets 2 Quote Tweets 9 Likes	6	9	6	https://twitter.com/strokefdn/status/1293037691970260992	twitter
471	Stroke Foundation @strokefdn F.A.S.T. Heroes save lives every day, by simply knowing and recognising the signs of stroke and calling an ambulance immediately. Join us this #strokeWeek2020 and learn how to save a life. https://bit.ly/StrokeWeek2020 3:48 AM Â· Jul 14, 2020Â·Twitter Web App 7 Retweets 11 Likes	7	11	7	https://twitter.com/strokefdn/status/1282854573686710272	twitter
472	Stroke Foundation @strokefdn Across Australia, F.A.S.T. Heroes save lives every day, by simply knowing and recognising the signs of stroke and calling an ambulance immediately. They know that stroke is always a medical emergency and time is critical. https://bit.ly/StrokeWeek2020 #strokeweek2020 7:28 AM Â· Jul 13, 2020Â·Twitter Web App 2 Retweets 3 Likes	2	3	2	https://twitter.com/strokefdn/status/1282547433394728962	twitter
473	Stroke Foundation @strokefdn When a stroke strikes, it kills around 1.9 million brain cells per minute, but medical treatment can stop this damage. Know the signs and if you suspect a stroke call triple zero (000) immediately. http://bit.ly/2H6sxkm 0:30 111 views 8:10 AM Â· Jun 30, 2020Â·Twitter Web App 4 Retweets 7 Likes	4	7	4	https://twitter.com/strokefdn/status/1277847043432570880	twitter
474	Stroke Foundation @strokefdn The first step in ensuring better outcomes from stroke is getting to hospital quickly, and that means recognising the F.A.S.T. signs and calling triple zero (000) straight away. #ThinkFAST 0:30 2K views 4:04 AM Â· Jun 11, 2020Â·Twitter Web App 14 Retweets 3 Quote Tweets 9 Likes	14	10	14	https://twitter.com/strokefdn/status/1270899774657462272	twitter
475	Stroke Foundation @strokefdn Almost 19,000 strokes will be experienced by #NSW residents this year and there are almost 160,000 stroke survivors living in the NSW community. Learn F.A.S.T. and save a life @NSWHealth #fightstroke 0:30 145 views 4:03 AM Â· Jun 11, 2020Â·Twitter Web App 3 Retweets 3 Likes	3	3	3	https://twitter.com/strokefdn/status/1270899550346047488	twitter
476	Stroke Foundation @strokefdn Stroke is always a medical emergency. Act F.A.S.T. 0:15 218 views 6:21 AM Â· Jun 4, 2020Â·Twitter Web App 6 Retweets 10 Likes	6	10	6	https://twitter.com/strokefdn/status/1268397501649829890	twitter
477	Stroke Foundation @strokefdn The F.A.S.T. message is more important than ever as health professionals express concern that people are not coming to hospital when a medical emergency strikes because of the pandemic. #fightstroke 0:30 770 views 5:18 AM Â· Jun 1, 2020Â·Twitter Web App 16 Retweets 4 Quote Tweets 31 Likes	16	31	16	https://twitter.com/strokefdn/status/1267294490559012864	twitter
478	Stroke Foundation @strokefdn When a stroke strikes, it kills around 1.9 million brain cells per minute, but medical treatment can stop this damage. Know the signs and if you suspect a stroke call triple zero (000) immediately. http://bit.ly/2H6sxkm #fightstroke 3:43 AM Â· May 20, 2020Â·Twitter Web App 3 Likes	0	3	3	https://twitter.com/strokefdn/status/1262921880316661760	twitter
479	Stroke Foundation @strokefdn When a stroke strikes, it kills around 1.9 million brain cells per minute, but medical treatment can stop this damage. Know the signs and if you suspect a stroke call triple zero (000) immediately. http://bit.ly/2H6sxkm 9:31 AM Â· Apr 28, 2020Â·Twitter Web App 11 Retweets 11 Likes	11	11	11	https://twitter.com/strokefdn/status/1255036839078985731	twitter
480	Stroke Foundation Retweeted Alice Pryor @alice_pryor There is early info coming out of the US that young people with COVID-19 have an increased risk of stroke https://washingtonpost.com/health/2020/04/24/strokes-coronavirus-young-patients/â€¦ Learn the warning signs, and call 000 if you think youâ€™re having a stroke. Getting quick care is crucial. 4:46 AM Â· Apr 27, 2020Â·Twitter for iPhone 1 Re…	1	0	1	https://twitter.com/strokefdn/status/1254632141763129345	twitter
481	Stroke Foundation @strokefdn When a stroke strikes, it kills around 1.9 million brain cells per minute, but medical treatment can stop this damage. Know the signs and if you suspect a stroke call triple zero (000) immediately. http://bit.ly/2H6sxkm 0:30 959 views 6:50 AM Â· Apr 6, 2020Â·Twitter Web App 3 Retweets 1 Quote Tweet 5 Likes	3	5	3	https://twitter.com/strokefdn/status/1247023879110844417	twitter
482	Stroke Foundation @strokefdn Stroke is always a medical emergency and stroke doesnâ€™t stop for COVID-19. Know the signs of a stroke, and if you suspect a stroke â€“ Thank F.A.S.T. and call triple zero (000) immediately. http://bit.ly/2H6sxkm 7:26 AM Â· Apr 3, 2020Â·Twitter Web App 11 Retweets 3 Quote Tweets 13 Likes	12	13	11	https://twitter.com/strokefdn/status/1245945772304035840	twitter
483	Stroke Foundation @strokefdn Time saved is brain saved. The faster you get to hospital for treatment for stroke, the better your chance of making a good recovery. Call 000 F.A.S.T. if you see these signs. 6:41 AM Â· Apr 2, 2020Â·Twitter Web App 4 Retweets 10 Likes	4	10	3	https://twitter.com/strokefdn/status/1245572120072970243	twitter
484	Stroke Foundation Retweeted Lisa @lisajkuhn Strokes (& heart attacks) will still occur regardless of the unfolding pandemic. If you see any of these symptoms, think stroke & call 000 FAST. Quote Tweet Stroke Foundation @strokefdn Â· Mar 31, 2020 Stroke is always a medical emergency - it is vital to call triple zero (000) immediately if you suspect a stroke. 3:13 AM Â· Mar 31, 2020 from Melbourne,…	4	0	4	https://twitter.com/strokefdn/status/1244796904354897920	twitter
485	Stroke Foundation @strokefdn Stroke is always a medical emergency, know the signs of stroke and - call 000 @TheRMH @SharonMcGowan_ Quote Tweet The Royal Melbourne Hospital @TheRMH Â· Dec 3, 2019 Every minute counts when it comes to stroke. Itâ€™s always a 000 call. #IDPWD @strokefdn @SharonMcGowan_ Show this thread 1:23 AM Â· Dec 3, 2019Â·Twitter Web App 5 Retweets 4 Likes	5	4	5	https://twitter.com/strokefdn/status/1201658178020110337	twitter
486	Stroke Foundation @strokefdn You've learned the signs of stroke. Now watch this video, it takes you through what to expect if you call 000 for a suspected stroke. #strokeweek19 @AmbulanceVic Quote Tweet Stroke Telemedicine @VSTprogram Â· Sep 4, 2019 Stroke is a medical emergency. Call 000. Watch this short video to be aware of some things you can expect when calling triple zero. Thank you @ESTA00…	6	7	6	https://twitter.com/strokefdn/status/1169869555977506816	twitter
487	Stroke Foundation Retweeted Hume Whittlesea Primary Care Partnership @HWPCP It's National Stroke Week and an opportunity to raise awareness. Watch â€œBe a hero this Stroke Week, share the F.A.S.T. signs of stroke" @strokefdn http://bit.ly/34l1MSA 4:00 AM Â· Sep 3, 2019Â·Buffer 1 Retweet 2 Likes	1	0	1	https://twitter.com/strokefdn/status/1168713143444332544	twitter
488	Stroke Foundation Retweeted RWAV @RWAVictoria Recognise the signs of stroke f.a.s.t. with these four warnings. #strokeweek2019 #fightstroke Quote Tweet Stroke Foundation @strokefdn Â· Sep 2, 2019 Thank you for your support @DaniellePopeWIN Check out this video to help explain the signs! #strokeweek19 twitter.com/DaniellePopeWIâ€¦ 0:38 157 views 7:50 AM Â· Sep 2, 2019Â·Twitter Web Client 3 Retweet…	3	0	3	https://twitter.com/strokefdn/status/1168424776328568832	twitter
489	Stroke Foundation Retweeted Hanna Marton @HannaMarton Stroke - would you know how to spot the signs and symptoms of #stroke? And help save a person's life? Here's what you need to know, on the @healthdirectAU Blog: https://healthdirect.gov.au/blog/how-to-help-someone-who-is-having-a-strokeâ€¦ #strokeweek2019 #beaFASThero #fightstroke @strokefdn How to help someone who's having a stroke healthdire…	4	0	4	https://twitter.com/strokefdn/status/1168393913725440000	twitter
490	Stroke Foundation @strokefdn @AlanJones Thank you for talking stroke and high blood pressure with @SharonMcGowan_ for #strokeweek19 It's vital Aussies know F.A.S.T. signs of stroke and get to hospital quickly! 0:38 161 views 1:49 AM Â· Sep 2, 2019Â·Twitter Web App 1 Quote Tweet 1 Like	0	1	1	https://twitter.com/strokefdn/status/1168309862528241664	twitter
491	Stroke Foundation Retweeted Headway ABI Australia @Headway_ABI From The Stroke Foundation: FAST the signs of stroke. Remember during a stroke, one or a combination of these signs may be shown. For more about all stroke symptoms click here http://bit.ly/2exduCm @strokefdn @Headway_ABI #Stroke #FAST #ABI 1:10 AM Â· Aug 27, 2019Â·Twitter Web App 2 Retweets 1 Quote Tweet 9 Likes	2	0	2	https://twitter.com/strokefdn/status/1166130081703452672	twitter
492	Stroke Foundation @strokefdn Be a hero this Stroke Week, share the F.A.S.T. signs of stroke. #strokeweek2019 #FASThero 0:38 3.2K views 4:18 AM Â· Aug 23, 2019Â·Twitter Web App 19 Retweets 6 Quote Tweets 13 Likes	19	14	19	https://twitter.com/strokefdn/status/1164723638366433280	twitter
493	Stroke Foundation Retweeted Larisa V @LarisaV Recognise Stroke - Face, Arms, Speech and Time! Think F.A.S.T. and act fast, call 000 in Australia. #GISH @RobBenedict #NationalStrokeAssociation #Perth #RoyalPerthHospital @strokefdn @peta_vyper @DestielChick67 0:16 487 views 4:18 PM Â· Jul 29, 2019Â·Twitter for iPad 21 Retweets 1 Quote Tweet 31 Likes	20	0	21	https://twitter.com/strokefdn/status/1156809254117859328	twitter
494	Stroke Foundation @strokefdn Stroke is one of Australiaâ€™s biggest killers and a leading cause of disability. The top modifiable risk factor is high blood pressure. #fightstroke Quote Tweet AIHW @aihw Â· Jul 19, 2019 The AIHW has released four new web updates on risk factors: overweight & obesity (an interactive insight) https://bit.ly/30Kyt9p high blood pressure https://bit.ly/2JGWoBf insuffici…	12	13	12	https://twitter.com/strokefdn/status/1153121178988367872	twitter
495	Stroke Foundation Retweeted Qualidigm @Qualidigm Can you spot the signs & symptoms of a #stroke? Knowing how to spot a stroke & respond quickly could save a life â€“ maybe even yours. #StrokeMonth Infographic: @strokefdn 9:45 PM Â· May 23, 2019Â·Hootsuite Inc. 1 Retweet 2 Likes	1	0	1	https://twitter.com/strokefdn/status/1131707419829030912	twitter
496	Stroke Foundation @strokefdn How to survive a stroke: Recognise these warning signs and dial 000. http://bit.ly/2VKr5Mt #fightstroke How to survive a stroke: Recognise these warning signs and dial 000 Recognising the signs of stroke and accessing treatment quickly are the keys to survival, according to one of Australia's leading stroke experts. thenewdaily.com.au 5:08 AM Â· May 6, 2019Â·Twitter W…	0	1	1	https://twitter.com/strokefdn/status/1125235770493521922	twitter
497	Stroke Foundation @strokefdn How to survive a stroke: Recognise these warning signs and dial 000 http://bit.ly/2VKr5Mt #fightstroke How to survive a stroke: Recognise these warning signs and dial 000 Recognising the signs of stroke and accessing treatment quickly are the keys to survival, according to one of Australia's leading stroke experts. thenewdaily.com.au 4:52 AM Â· May 6, 2019Â·Twitter We…	1	11	1	https://twitter.com/strokefdn/status/1125231818007924737	twitter
498	Stroke Foundation @strokefdn Stroke is a devastating disease that strikes the brain and happens in an instant. Everyone should know the signs of stroke. https://bit.ly/2exduCm TDE7 Quote Tweet The Daily Edition @DailyEditionOn7 Â· Mar 5, 2019 Celebrities and fans are mourning the loss of actor Luke Perry, who passed away aged 52 after suffering a stroke late last week. #TDE7 3:13 264 views 6:26 A…	5	8	5	https://twitter.com/strokefdn/status/1102802513927921664	twitter
499	Stroke Foundation @strokefdn Everyone should know the signs of stroke. â€¢Face â€“ Check their face. Has their mouth drooped? â€¢Arms â€“ Can they lift both arms? â€¢Speech â€“ Is their speech slurred? Do they understand you? â€¢Time â€“ time is critical. If you see any of these signs call triple zero straight away. 1:26 AM Â· Mar 5, 2019Â·Twitter Web Client 38 Retweets 5 Quote Tweets 46 Likes	39	46	38	https://twitter.com/strokefdn/status/1102727167580856320	twitter
500	Stroke Foundation @strokefdn Do not ignore stroke this holiday. When a stroke strikes, your brain cells start dying. The faster you get to hospital, the better your chance of a good outcome #FAST 2:40 AM Â· Jan 3, 2019Â·Hootsuite Inc. 10 Retweets 1 Quote Tweet 16 Likes	10	16	10	https://twitter.com/strokefdn/status/1080639904030359552	twitter
501	Stroke Foundation Retweeted Julie Davey @msjuliedavey Recognise Stroke FAST! Does their FACE look different or droopy? Can they raise their ARMS? Is their SPEECH unclear/garbled? If so ring 000 #timeisbrain @strokefdn Quote Tweet IllaShoalHealth @IllaShoalHealth Â· Sep 6, 2018 Do you know the signs of a #stroke? Time is critical and knowing the signs could save a life #FAST #strokeweek2018 @strok…	3	0	3	https://twitter.com/strokefdn/status/1037871685045612544	twitter
502	Stroke Foundation Retweeted IllaShoalHealth @IllaShoalHealth Do you know the signs of a #stroke? Time is critical and knowing the signs could save a life #FAST #strokeweek2018 @strokefdn 4:31 AM Â· Sep 6, 2018Â·Twitter Web Client 3 Retweets 1 Quote Tweet 3 Likes	3	0	3	https://twitter.com/strokefdn/status/1037530747580477440	twitter
503	Stroke Foundation Retweeted Danielle Pope WIN @DaniellePopeWIN This week is #NationalStrokeWeek Do you know the signs of stroke? We talk to doctors about what to look out for and what treatment patients are getting here in #Gippsland tonight on @WINNews_Gip @strokefdn 6:04 AM Â· Sep 5, 2018Â·Twitter Web Client 3 Retweets 3 Likes	3	0	3	https://twitter.com/strokefdn/status/1037197163103760387	twitter
504	Stroke Foundation @strokefdn Think F.A.S.T Act FAST, when you see the signs of a stroke - call 000 immediately. #fightstroke 6:35 AM Â· Jun 4, 2018Â·Twitter Web Client 5 Retweets 4 Likes	5	5	5	https://twitter.com/strokefdn/status/1003495325506592768	twitter
505	CroÃ­ Heart & Stroke @CroiHeartStroke Know the warning signs for #stroke. If you are experiencing symptoms, this is not the time to #stayathome. #JustGo... do NOT DELAY in seeking medical help. Learn more: http://croi.ie/justgo @healthyireland @saoltagroup 2:52 PM Â· Jun 25, 2020Â·Twitter for Advertisers (legacy) 6 Retweets 5 Likes	6	5	6	https://twitter.com/CroiHeartStroke/status/1276136090232127488	twitter
506	CroÃ­ Heart & Stroke @CroiHeartStroke When stroke strikes, act F.A.S.T. A #stroke is ALWAYS a medical emergency. If you or someone around you begins to experience these symptoms, call 999 or 112 immediately. Click below for more info on stroke and to download our #FAST card. Stroke Information croi.ie 10:24 AM Â· Apr 20, 2020Â·Twitter for Advertisers (legacy) 3 Retweets 4 Likes	3	4	3	https://twitter.com/CroiHeartStroke/status/1252151191959678977	twitter
507	CroÃ­ Heart & Stroke Retweeted patricia hall @phalger So important to act FAST @CroiHeartStroke Quote Tweet HSE Ireland @HSELive Â· Mar 28, 2020 The main stroke symptoms can be remembered with the word FAST: â€¢ Face dropping â€¢ Arms weakness â€¢ Speech difficulty â€¢ Time to act Show this thread 5:19 PM Â· Mar 28, 2020Â·Twitter for Android 2 Retweets 2 Likes	2	0	2	https://twitter.com/CroiHeartStroke/status/1244215560327573504	twitter
508	CroÃ­ Heart & Stroke @CroiHeartStroke A reminder... Know the warning signs of stroke. F.A.S.T. Call 999 immediately. Donâ€™t be afraid to seek medical help. #strokesupport #FAST 10:39 AM Â· Mar 26, 2020Â·Twitter Web App 3 Retweets 2 Likes	3	2	3	https://twitter.com/CroiHeartStroke/status/1243110268873342977	twitter
509	CroÃ­ Heart & Stroke Retweeted Heart & Stroke @HeartandStroke Stroke is a medical emergency. If you experience any of these signs, call 9-1-1. Do not drive to the hospital. An ambulance will get you to the best hospital for stroke care. Learn the signs because when you suspect stroke, every minute counts. 0:10 Learn the signs of stroke heartandstroke.ca 4:00 PM Â· Nov 27, 2019Â·Twitter for Advert…	47	0	47	https://twitter.com/CroiHeartStroke/status/1199732061042548736	twitter
510	CroÃ­ Heart & Stroke Retweeted Heart & Stroke @HeartandStroke Stroke is a medical emergency. If you experience any of these signs, call 9-1-1. Do not drive to the hospital. An ambulance will get you to the best hospital for stroke care. Learn the signs because when you suspect stroke, every minute counts. 0:09 Learn the signs of stroke heartandstroke.ca 4:00 PM Â· Aug 6, 2019Â·Twitter for Adverti…	19	0	19	https://twitter.com/CroiHeartStroke/status/1158768890488508416	twitter
511	CroÃ­ Heart & Stroke @CroiHeartStroke Do you know how to recognise a #stroke? A stroke is always a medical emergency. Dial 999 / 112 immediately if you notice any of these signs or symptoms. https://croi.ie/health/stroke-info/â€¦ 9:30 AM Â· Mar 16, 2019Â·Twitter for Advertisers (legacy) 3 Retweets 1 Quote Tweet 5 Likes	3	5	3	https://twitter.com/CroiHeartStroke/status/1106834990824747010	twitter
512	American Heart News @HeartNews Emergencies donâ€™t stop for #COVID19. Calling 9-1-1 at the first sign of may reduce the chances of disability or death. Learn more and share the F.A.S.T. warning signs. http://spr.ly/60111fM2J 0:11 303 views 3:59 PM Â· May 11, 2020Â·Sprinklr 5 Retweets 7 Likes	5	8	5	https://twitter.com/HeartNews/status/1259845490331582466	twitter
513	American Heart News @HeartNews The signs of stroke can be more subtle in women, but they should not be ignored. Stroke symptoms require immediate medical intervention, and every second matters. Learn the signs and act FAST. http://spr.ly/60171fMFH 3:58 PM Â· May 9, 2020Â·Sprinklr 22 Retweets 32 Likes	21	30	22	https://twitter.com/HeartNews/status/1259120660749615104	twitter
514	American Heart News @HeartNews As many of us face extended time at home, stroke warning signs may go unnoticed. Itâ€™s important to regularly check on those who live alone. Phone or video calls can give important clues about common stroke warning signs. Remember F.A.S.T: http://spr.ly/60171fM0W 0:11 741 views 3:58 PM Â· May 8, 2020Â·Sprinklr 13 Retweets 1 Quote Tweet 16 Likes	13	16	13	https://twitter.com/HeartNews/status/1258758249337303045	twitter
515	American Heart News @HeartNews The signs of stroke can be more subtle in women, but they should not be ignored. Stroke symptoms require immediate medical intervention, and every second matters. Learn the signs and act FAST. 1:58 PM Â· Apr 24, 2020Â·Sprinklr 23 Retweets 1 Quote Tweet 30 Likes	24	30	23	https://twitter.com/HeartNews/status/1253654570703761410	twitter
516	American Heart News Retweeted American_Stroke @American_Stroke Learn and share the F.A.S.T. warning signs. You just might save a life from stroke. http://spr.ly/60121njmy 0:11 654 views 5:57 PM Â· Jan 8, 2020Â·Sprinklr 18 Retweets 1 Quote Tweet 15 Likes	19	0	18	https://twitter.com/HeartNews/status/1215105915696898048	twitter
517	American Heart News Retweeted American_Stroke @American_Stroke Knowing the warning signs of stroke can be lifesaving. Thank for sharing @TedyBruschi . So glad you're doing better. Quote Tweet Tedy Bruschi @TedyBruschi Â· Jul 8, 2019 Around 10:30am on July 4th I lost use of my left arm. I then tried to speak and realized I was slurring my speech. As I turned to my wife she noticed the left side of…	25	0	23	https://twitter.com/HeartNews/status/1148291722398638080	twitter
518	American Heart News @HeartNews Use the letters in "F.A.S.T." to spot signs of a stroke and know when to call 9-1-1. Just as strokes have many effects, they also have many causes. Learn more about the various types of stroke. http://spr.ly/6016EQGWg 12:00 AM Â· Jul 6, 2019Â·Sprinklr 4 Retweets 3 Likes	4	3	4	https://twitter.com/HeartNews/status/1147263892407640064	twitter
519	American Heart News @HeartNews Learn these additional symptoms of stroke outside of F.A.S.T. http://spr.ly/6011EYMaP 2:00 AM Â· May 21, 2019Â·Sprinklr 1 Like	0	1	1	https://twitter.com/HeartNews/status/1130624247716548608	twitter
520	American Heart News @HeartNews By learning and sharing the F.A.S.T. warning signs, you just might save a life from stroke. http://spr.ly/6017EdHiN 4:00 PM Â· May 9, 2019Â·Sprinklr 9 Retweets 6 Likes	9	6	9	https://twitter.com/HeartNews/status/1126486989409259520	twitter
521	American Heart News @HeartNews Do you know the F.A.S.T. warning signs of a stroke? Watch this video to learn: http://spr.ly/6010EdHwk GIF 4:00 PM Â· May 4, 2019Â·Sprinklr 9 Retweets 5 Likes	9	6	9	https://twitter.com/HeartNews/status/1124675067181506561	twitter
522	American Heart News Retweeted American_Stroke @American_Stroke Every second counts when it comes to starting stroke treatment. Know the signs and call 9-1-1 FAST. What Are Stroke Symptoms in Women? Be alert to obvious and subtle signs and seek crucial stroke treatment ASAP. health.usnews.com 11:29 PM Â· Feb 17, 2019Â·Sprinklr 22 Retweets 5 Quote Tweets 32 Likes	22	0	22	https://twitter.com/HeartNews/status/1097601836603846656	twitter
523	American Heart News Retweeted American_Stroke @American_Stroke FAST: One of the most powerful four-letter words. Learn why at http://spr.ly/6013Ez7r7 0:11 717 views 8:22 PM Â· Jan 15, 2019Â·Sprinklr 20 Retweets 2 Quote Tweets 16 Likes	20	0	20	https://twitter.com/HeartNews/status/1085305784639127552	twitter
524	American Heart News @HeartNews Sometimes other stroke symptoms appear, separately, in combination or with F.A.S.T. signs. See what they are here: http://spr.ly/6012EJVds GIF 8:00 PM Â· Dec 20, 2018Â·Sprinklr 5 Retweets 4 Likes	6	4	5	https://twitter.com/HeartNews/status/1075828206425530374	twitter
525	American Heart News @HeartNews FAST: One of the most powerful 4-letter words. Use the letters in "fast" to spot stroke signs and know when to call 9-1-1. Face drooping, Arm weakness, Speech difficulty, Time to call 911. http://spr.ly/6011EJVwJ 7:00 PM Â· Dec 19, 2018Â·Sprinklr 7 Retweets 2 Quote Tweets 14 Likes	7	14	7	https://twitter.com/HeartNews/status/1075450704364482561	twitter
526	American Heart News @HeartNews FAST is one of the most powerful 4-letter words. Face drooping, Arm weakness, Speech difficulty, Time to call 911. http://spr.ly/6011DfWB7 5:00 PM Â· Oct 26, 2018Â·Sprinklr 19 Retweets 3 Quote Tweets 18 Likes	19	18	19	https://twitter.com/HeartNews/status/1055836453551464448	twitter
527	American Heart News @HeartNews Angie Aparoâ€™s friend recognized the signs of his stroke, which ultimately saved his life. Remember to think F.A.S.T. Act faster. Can you spot the signs of stroke F.A.S.T.? Learn more at http://spr.ly/6018D7U50 #IWillAgain #WorldStrokeDay 2:09 246 views 10:01 PM Â· Oct 22, 2018Â·Sprinklr 2 Retweets 1 Quote Tweet 6 Likes	2	6	2	https://twitter.com/HeartNews/status/1054462646341300224	twitter
528	American Heart News Retweeted GoRedforWomen @GoRedForWomen Stroke is preventable, treatable and beatable. About 4.1 million stroke survivors alive today are women. Learn the signs. It could help save the life of a woman you love. #WorldStrokeDay http://spr.ly/6019DNt1U 7:20 PM Â· Oct 8, 2018Â·Sprinklr 39 Retweets 9 Quote Tweets 43 Likes	40	0	38	https://twitter.com/HeartNews/status/1049403418090049538	twitter
529	American Heart News @HeartNews 1 in 6 people around the world will experience a stroke. Thatâ€™s why itâ€™s vital to know the signs and always think F.A.S.T.: Face drooping, Arm weakness, Speech difficulty, Time to call 911. http://spr.ly/6012DNs4Y #WorldStrokeDay #IWillAgain 11:40 PM Â· Oct 1, 2018Â·Sprinklr 13 Retweets 1 Quote Tweet 15 Likes	13	15	13	https://twitter.com/HeartNews/status/1046877601996972032	twitter
530	davida godett @ht_world Emergency Docs More Likely To Miss Signs Of Stroke In The Young http://ift.tt/1dYroZJ 7:43 PM Â· Apr 5, 2014Â·IFTTT	0	0	0	https://twitter.com/ht_world/status/452501846012469248	twitter
531	davida godett @ht_world Emergency Docs More Likely To Miss Signs Of Stroke In The Young http://ift.tt/1ibzHgb 7:14 PM Â· Apr 5, 2014Â·IFTTT	0	0	0	https://twitter.com/ht_world/status/452494556475691009	twitter
532	davida godett @ht_world Most Women Don't Know Warning Signs of Stroke: Study http://ift.tt/1lQghRD 11:44 PM Â· Mar 19, 2014Â·IFTTT	0	0	0	https://twitter.com/ht_world/status/446417018456391680	twitter
533	Million Hearts @MillionHeartsUS Strokes can and will still happen during a pandemic. Recognizing the signs of #stroke and acting F.A.S.T. could help save a life. Call 9-1-1 immediately if you or someone else has any of these symptoms. https://bit.ly/2PqBfyO #StrokeMonth 5:13 PM Â· May 8, 2020Â·Sprout Social 6 Retweets 2 Quote Tweets 6 Likes	6	6	6	https://twitter.com/MillionHeartsUS/status/1258776948173668354	twitter
534	Million Hearts @MillionHeartsUS Knowing the signs and symptoms of #stroke could save a life. Share this video to help your #patients know how to act F.A.S.T. #StrokeMonth 2:04 5:30 PM Â· May 1, 2020Â·Sprout Social 5 Retweets 8 Likes	6	11	5	https://twitter.com/MillionHeartsUS/status/1256244709116305408	twitter
535	Million Hearts @MillionHeartsUS Acting F.A.S.T. is key to #stroke survival and effective treatment. Explore this @CDCHeart_Stroke communications kit for shareable messages, graphics, and resources for #StrokeMonth in May! Stroke Communications Kit Up to 80% of strokes are preventable. Help your audiences understand the basics of stroke with these messages, graphics, and resources. cdc.gov 6:12 PM…	3	7	3	https://twitter.com/MillionHeartsUS/status/1254805517005918210	twitter
536	Million Hearts @MillionHeartsUS When a #stroke occurs, itâ€™s important to act F.A.S.T. Retweet to help others recognize signs of a stroke. Every minute counts. 8:14 PM Â· Oct 24, 2019Â·Sprout Social 11 Retweets 4 Likes	11	4	11	https://twitter.com/MillionHeartsUS/status/1187432077307908097	twitter
537	Million Hearts @MillionHeartsUS Your #patients may not realize how important it is to recognize the signs and symptoms of #stroke. Share this fact sheet about the basics of stroke. https://bit.ly/2JcXtRx @CDCHeart_Stroke 6:22 PM Â· Oct 17, 2019Â·Sprout Social 2 Retweets 1 Quote Tweet 2 Likes	2	2	2	https://twitter.com/MillionHeartsUS/status/1184867172906090507	twitter
538	Million Hearts Retweeted CDC Division for Heart Disease & Stroke Prevention @CDCHeart_Stroke A #stroke can happen to anyone, at any ageâ€”but acting F.A.S.T. can increase the chance of recovery. Learn why calling 9-1-1 right away is so important. https://bit.ly/2r9Gx2A #WednesdayWisdom 9:16 PM Â· Oct 16, 2019Â·Sprout Social 7 Retweets 6 Likes	7	0	7	https://twitter.com/MillionHeartsUS/status/1184554317371457536	twitter
539	Million Hearts @MillionHeartsUS Make sure your patients know how to spot a #stroke F.A.S.T. Download and share posters, handouts, videos, and more from @American_Stroke . https://bit.ly/2Sk5YfL 7:59 PM Â· Jul 18, 2019Â·Sprout Social 1 Retweet 1 Like	1	1	1	https://twitter.com/MillionHeartsUS/status/1151914288312913920	twitter
540	Million Hearts @MillionHeartsUS Acting F.A.S.T. and calling 9-1-1 right away can help prevent disability or death from a #stroke. This short video can help you recognize the signs and symptoms of stroke. #StrokeMonth 2:04 292 views 9:50 PM Â· May 23, 2019Â·Sprout Social 5 Retweets 2 Quote Tweets 7 Likes	5	8	5	https://twitter.com/MillionHeartsUS/status/1131648699141152769	twitter
541	Million Hearts @MillionHeartsUS With your help, we can better educate patients about #stroke basics and prevention. Spread awareness with these messages, videos, and resources from @CDCHeart_Stroke . https://bit.ly/2ImuH11 #StrokeMonth #WomensHealth 9:21 PM Â· May 2, 2019Â·Sprout Social 31 Retweets 1 Quote Tweet 77 Likes	34	78	29	https://twitter.com/MillionHeartsUS/status/1124031055156084737	twitter
542	Million Hearts @MillionHeartsUS When a #stroke occurs, itâ€™s important to act F.A.S.T. Retweet this video to help others recognize signs of a #stroke. Every minute counts. #BrainWeek 2:04 785 views 1:27 PM Â· Mar 17, 2019Â·Sprout Social 23 Retweets 5 Quote Tweets 21 Likes	23	21	23	https://twitter.com/MillionHeartsUS/status/1107257218024521729	twitter
543	Million Hearts @MillionHeartsUS When a #stroke strikes, itâ€™s important to act F.A.S.T. to reduce brain damage and disability. Watch this video to help you recognize the 5 major signs and symptoms of stroke. 2:04 646 views 9:19 PM Â· Mar 5, 2019Â·Sprout Social 20 Retweets 3 Quote Tweets 20 Likes	20	20	20	https://twitter.com/MillionHeartsUS/status/1103027353809289219	twitter
544	Million Hearts @MillionHeartsUS Do you know why itâ€™s important to respond to a #stroke F.A.S.T.? Learn from these stroke survivors. http://bit.ly/2O9PW5x #UpAgainAfterStroke #WorldStrokeDay 0:22 178 views 3:00 PM Â· Oct 28, 2018Â·Twitter Media Studio 3 Retweets 1 Like	3	1	3	https://twitter.com/MillionHeartsUS/status/1056546126386597889	twitter
545	Million Hearts @MillionHeartsUS Brookeâ€™s mom noticed Brookeâ€™s slurred speech and drooping faceâ€”two classic signs of #strokeâ€”and called 9-1-1 right away. Act F.A.S.T. when stroke strikes and you could help save a life. 0:23 178 views 7:00 PM Â· Aug 15, 2018Â·Twitter Media Studio 1 Retweet	1	0	1	https://twitter.com/MillionHeartsUS/status/1029774726317711361	twitter
546	Million Hearts @MillionHeartsUS Every minute counts during a #strokeâ€”it did for Adrian. Recognize the signs and symptoms of a stroke and you may just save a life. #CVD 0:17 77 views 9:00 PM Â· Aug 7, 2018Â·Twitter Media Studio	0	0	0	https://twitter.com/MillionHeartsUS/status/1026905819726704647	twitter
547	Million Hearts @MillionHeartsUS When a stroke strikes, itâ€™s important to act F.A.S.T. to reduce brain damage and disability. Watch this video to help you recognize the 5 major signs and symptoms of stroke. #StrokeMonth 2:17 3:38 PM Â· May 7, 2018Â·Twitter Web Client 18 Retweets 9 Likes	19	10	18	https://twitter.com/MillionHeartsUS/status/993485153958879232	twitter
548	Million Hearts @MillionHeartsUS A3: You want to act F.A.S.T.! The chance of survival and recovery is higher the sooner you get treatment. http://bit.ly/208s3wk #BrainforLife Recognize the Signs and Symptoms of Stroke When someone is having a stroke, every minute counts. Just as putting out a fire quickly can stop it from spreading, treating a stroke quickly can reduce dam... youtube.com 7:17 PM Â…	5	4	5	https://twitter.com/MillionHeartsUS/status/991728376078589952	twitter
549	Million Hearts @MillionHeartsUS Can your #patients name the signs and symptoms of a #stroke? F.A.S.T. is an easy acronym to help them remember. http://bit.ly/2mYG0xa 2:20 227 views 4:05 PM Â· Jan 11, 2018Â·Twitter Web Client 8 Retweets 1 Quote Tweet 2 Likes	8	2	6	https://twitter.com/MillionHeartsUS/status/951470034387374080	twitter
550	Million Hearts Retweeted CDC @CDCgov Recognizing the signs and symptoms of a stroke F.A.S.T. can help save lives. Hereâ€™s how: http://bit.ly/208s3wk 12:00 AM Â· Nov 10, 2017Â·Twitter Media Studio 69 Retweets 10 Quote Tweets 56 Likes	69	0	68	https://twitter.com/MillionHeartsUS/status/928975508217442304	twitter
551	Million Hearts @MillionHeartsUS Â· Nov 7, 2017 Q: Which acronym can help you determine if someone may be experiencing a #stroke? Stay tuned for the answer. STOP 8.3% FAST 83.3% ABCS 8.3% 24 votes Â· Final results 1 3	0	1	0	https://twitter.com/MillionHeartsUS/status/928357943321485312	twitter
552	Million Hearts Retweeted Rochelle Walensky, MD, MPH @CDCDirector Recognizing the signs and symptoms of a stroke F.A.S.T. can help save lives. Hereâ€™s how: http://bit.ly/208s3wk 7:45 PM Â· Nov 3, 2017Â·TweetDeck 8 Retweets 10 Likes	8	0	8	https://twitter.com/MillionHeartsUS/status/927890832061018112	twitter
553	Million Hearts @MillionHeartsUS You can find more free #stroke information and resources at @CDCgov . http://bit.ly/2opGv4g #StrokeTalk Stroke | cdc.gov Stroke is the fifth leading cause of death in the United States. Get facts about stroke from the CDC. cdc.gov 9:01 PM Â· Oct 19, 2017Â·Twitter Web Client 1 Retweet 2 Likes	1	2	1	https://twitter.com/MillionHeartsUS/status/921088826528944129	twitter
554	Million Hearts @MillionHeartsUS A5: Signs of #stroke: sudden numbness, confusion, trouble seeing, trouble walking, & headache. http://bit.ly/2mYG0xa #StrokeTalk 8:36 PM Â· Oct 19, 2017Â·Twitter Web Client 6 Retweets 3 Likes	6	3	6	https://twitter.com/MillionHeartsUS/status/921082748244291586	twitter
555	Million Hearts @MillionHeartsUS Do your #patients know the signs & symptoms of #stroke? Acting F.A.S.T. can help them get the treatment they need. http://bit.ly/2mYG0xa 9:15 PM Â· Aug 9, 2017Â·Hootsuite 6 Retweets 1 Quote Tweet	6	0	6	https://twitter.com/MillionHeartsUS/status/895362871110062081	twitter
556	Million Hearts @MillionHeartsUS Be prepared to act F.A.S.T. if someone has a #stroke. These tips can help. http://bit.ly/2oQE283 #StrokeMonth 7:01 PM Â· May 30, 2017Â·Hootsuite 1 Retweet 4 Likes	1	4	1	https://twitter.com/MillionHeartsUS/status/869599648998195201	twitter
557	Million Hearts @MillionHeartsUS Know the signs of #strokeâ€”it could help you save a life. Use this #quiz to make sure youâ€™re prepared. http://bit.ly/2pw66gA #StrokeMonth 6:01 PM Â· May 19, 2017Â·Hootsuite 4 Retweets 1 Quote Tweet 3 Likes	4	3	4	https://twitter.com/MillionHeartsUS/status/865598358928457728	twitter
558	Million Hearts @MillionHeartsUS A8: Check out our video series to learn more about the signs & symptoms of #stroke. http://1.usa.gov/1XzrQ2O #StrokeTalk 7:58 PM Â· May 9, 2017Â·Twitter Web Client 2 Retweets 1 Quote Tweet 3 Likes	2	4	1	https://twitter.com/MillionHeartsUS/status/862003959258636289	twitter
559	Million Hearts @MillionHeartsUS A4: Time lost is brain lost; every minute counts! If you or someone you know shows symptoms of a stroke, call 911 right away. #StrokeTalk 7:26 PM Â· May 9, 2017Â·Twitter Web Client 7 Retweets 2 Quote Tweets 7 Likes	7	9	7	https://twitter.com/MillionHeartsUS/status/861995920229105664	twitter
560	Million Hearts @MillionHeartsUS A4: Stroke symptoms range from sudden headache, confusion, numbness, & more. If you experience ANY of these symptoms, call 911. #StrokeTalk 7:26 PM Â· May 9, 2017Â·Twitter Web Client 3 Retweets 1 Like	3	1	3	https://twitter.com/MillionHeartsUS/status/861995834141003779	twitter
561	Million Hearts @MillionHeartsUS #Stroke patients are in a race against the clock. Learn why F.A.S.T. treatment matters. http://bit.ly/2oQE283 #StrokeMonth 6:30 PM Â· May 9, 2017Â·Hootsuite 1 Retweet	1	0	1	https://twitter.com/MillionHeartsUS/status/861981652762996736	twitter
562	Million Hearts Retweeted CDC @CDCgov Think FAST: Face, Arms, Speech, & Time! Learn what to do if you or someone you love has a #stroke. http://bit.ly/2pYXwY3 5:00 PM Â· May 6, 2017Â·Twitter Media Studio 116 Retweets 12 Quote Tweets 90 Likes	118	0	113	https://twitter.com/MillionHeartsUS/status/861939698792624128	twitter
563	Million Hearts @MillionHeartsUS Can your #patients name the signs & symptoms of a #stroke? F.A.S.T. is an easy acronym to help them remember. http://1.usa.gov/1yWgvSa 6:31 PM Â· Jan 5, 2017Â·Hootsuite 27 Retweets 2 Quote Tweets 16 Likes	27	16	26	https://twitter.com/MillionHeartsUS/status/817060861609185280	twitter
564	Million Hearts @MillionHeartsUS Every 40 seconds, someone in the U.S. has a #stroke. Be prepared: Learn the signs & symptoms. http://bit.ly/208s3wk #WorldStrokeDay #WSD16 Recognize the Signs and Symptoms of Stroke When someone is having a stroke, every minute counts. Just as putting out a fire quickly can stop it from spreading, treating a stroke quickly can reduce dam... youtube.com 5:14 PM Â· O…	5	1	5	https://twitter.com/MillionHeartsUS/status/792384078163087360	twitter
565	Million Hearts @MillionHeartsUS T10: Check out our video series to learn more about the signs & symptoms of #stroke. http://1.usa.gov/1XzrQ2O #abcDrBChat 8:02 PM Â· Oct 25, 2016Â·Twitter Web Client 5 Retweets 1 Like	5	1	5	https://twitter.com/MillionHeartsUS/status/790976965805273088	twitter
566	Million Hearts @MillionHeartsUS T6: Time lost is brain lost--every minute counts! If you or somone you know shows symptoms, call 911 right away. #abcDrBChat 7:40 PM Â· Oct 25, 2016Â·Twitter Web Client 4 Retweets 4 Likes	4	4	3	https://twitter.com/MillionHeartsUS/status/790971406846656512	twitter
567	Million Hearts @MillionHeartsUS T6: Itâ€™s best to recognize and diagnose a stroke within 3 hours of the first symptoms. Act FAST. http://bit.ly/208s3wk #abcDrBchat 7:39 PM Â· Oct 25, 2016Â·Twitter Web Client 4 Retweets 6 Likes	4	6	4	https://twitter.com/MillionHeartsUS/status/790971089639923712	twitter
568	Million Hearts @MillionHeartsUS T6: Signs of #stroke: numbness, confusion, trouble seeing, trouble walking, & headache. http://1.usa.gov/1yWgvSa #abcDrBchat 7:38 PM Â· Oct 25, 2016Â·Twitter Web Client 1 Retweet 1 Like	1	1	1	https://twitter.com/MillionHeartsUS/status/790970873389932544	twitter
569	Million Hearts Retweeted CDC Emergency @CDCemergency Think F.A.S.T. to identify if someone is having a stroke: Face, Arms, Speech & Time http://ow.ly/NYSQ304uVqh #CDCPrep2016 7:47 PM Â· Sep 27, 2016Â·Twitter Web Client 20 Retweets 1 Quote Tweet 12 Likes	21	0	19	https://twitter.com/MillionHeartsUS/status/780840748010745857	twitter
570	Tactus Therapy @TactusTherapy We're all learning FAST, but do you know BE FAST? #stroke Quote Tweet Sign Against Stroke @signagnststroke Â· Jul 27, 2018 Would you recognise if someone around you was experiencing a #stroke? Learn the warning signs, and B.E. F.A.S.T. 9:03 PM Â· Aug 3, 2018Â·Twitter Web Client 2 Retweets 2 Likes	2	2	2	https://twitter.com/TactusTherapy/status/1025457115429621760	twitter
571	Tactus Therapy @TactusTherapy Important to know! Quote Tweet ASHA @ASHAWeb Â· May 18, 2017 Learn the signs of a #stroke and act FAST if you think someone might be experiencing one! http://on.asha.org/2qOfSvy #BHSM 2:05 PM Â· May 24, 2017Â·Twitter Web Client 2 Retweets 1 Like	2	1	2	https://twitter.com/TactusTherapy/status/867350938826264576	twitter
572	Tactus Therapy @TactusTherapy FAST is good at helping people spot #stroke, but could BE-FAST be better? Add balance & vision (if u can remember!) http://ow.ly/lrak309Shqb 5:10 PM Â· Mar 16, 2017Â·Hootsuite 3 Retweets 2 Likes	3	2	3	https://twitter.com/TactusTherapy/status/842407711438475264	twitter
573	ARC AphasiaRecovery Retweeted American_Stroke @American_Stroke FACT: The faster a stroke is treated, the more likely the person is to recover. This #WorldStrokeDay, learn when to act F.A.S.T. http://spr.ly/601818y1C 0:08 867 views 7:03 PM Â· Oct 16, 2019Â·Sprinklr 29 Retweets 21 Likes	29	0	29	https://twitter.com/ARCaphasia/status/1185272293506895872	twitter
574	ARC AphasiaRecovery Retweeted Mayo Clinic @MayoClinic Think "FAST" about the warning signs of #stroke, say Mayo Clinic experts, and learn the lifestyle changes than can reduce the risk. https://mayocl.in/2IO2zn2 #StrokeAwareness 1:32 AM Â· Apr 24, 2019Â·Sprinklr 169 Retweets 9 Quote Tweets 209 Likes	173	0	168	https://twitter.com/ARCaphasia/status/1149048292614889472	twitter
575	ARC AphasiaRecovery Retweeted ACRM Stroke ISIG @ACRMStroke Women may experience some different signs of a stroke that are not as commonly known as others. This is a great article to learn more about the signs to look for! #stroke #strokerehab Quote Tweet American_Stroke @American_Stroke Â· Feb 17, 2019 Every second counts when it comes to starting stroke treatment. Know the signs and call 9-1-1 F…	4	0	4	https://twitter.com/ARCaphasia/status/1098008646795943936	twitter
576	HeartFoundationSA @SAHeartStroke Spot a stroke F.A.S.T https://bit.ly/3fQLjv4 8:30 AM Â· Jul 29, 2020Â·TweetDeck 1 Retweet	1	0	1	https://twitter.com/SAHeartStroke/status/1288361112535146496	twitter
577	HeartFoundationSA @SAHeartStroke Suspect a stroke? Act F.A.S.T. and you could save a life Save the Sock â€“ Derick Watts & the Sunday Blues We teamed up with comedians, Derick Watts & The Sunday Blues to show you, in a way you probably never imagined, what to do if you suspect someone is having a... youtube.com 8:30 AM Â· Jun 25, 2020Â·TweetDeck 1 Retweet 2 Likes	1	2	1	https://twitter.com/SAHeartStroke/status/1276039924840566784	twitter
578	HeartFoundationSA @SAHeartStroke Spot a stroke and it could save a life #ActFAST @WorldStrokeOrganisation @HealthZA 9:00 AM Â· Oct 3, 2019Â·TweetDeck 10 Retweets 11 Likes	10	11	10	https://twitter.com/SAHeartStroke/status/1179652304179326976	twitter
579	HeartFoundationSA @SAHeartStroke Stroke Week: Did you know there are various kinds of strokes? Know more: http://bit.ly/2xwqqyl @HealthZA @ncd_sa @ADSA @StrokeAngelsSA @WStrokeCampaign 7:30 AM Â· Nov 1, 2018Â·TweetDeck 1 Retweet 1 Like	1	1	1	https://twitter.com/SAHeartStroke/status/1057882429124308993	twitter
580	HeartFoundationSA @SAHeartStroke 16 million people a year experience a stroke. Act F.A.S.T, hereâ€™s how: https://bit.ly/2D3lQ1A @HealthZA @ncd_sa @ADSA @WStrokeCampaign @StrokeAngelsSA 9:00 AM Â· Oct 24, 2018Â·TweetDeck 2 Retweets 1 Quote Tweet 2 Likes	2	2	2	https://twitter.com/SAHeartStroke/status/1054990879688192000	twitter
581	HeartFoundationSA @SAHeartStroke #StrokeWeek :Did you know there are various kinds of strokes?: http://bit.ly/2xwqqyl @HealthZA @StrokeAngelsSA @boehringerus 12:30 PM Â· Oct 31, 2017Â·TweetDeck 1 Retweet 1 Like	1	1	1	https://twitter.com/SAHeartStroke/status/925323968629878785	twitter
582	HeartFoundationSA @SAHeartStroke Act #FAST: Face Arms Speech Time #StrokeWeek #Stroke #action 8:33 AM Â· Nov 3, 2016Â·TweetDeck 3 Retweets 1 Quote Tweet 3 Likes	3	3	3	https://twitter.com/SAHeartStroke/status/794079919483404288	twitter
583	HeartFoundationSA @SAHeartStroke FAST is a simple way to remember the signs of a stroke and that itâ€™s important to seek medical help urgently #StrokeWeek #Strokesurvivor Quote Tweet American_Stroke @American_Stroke Â· Oct 31, 2016 Know the signs. Recognize the signs. Call 911. #WSD16 http://StrokeAssociation.org/WorldStrokeDay 0:17 1.3K views 11:24 AM Â· Nov 1, 2016Â·Twitter Web Client	0	0	0	https://twitter.com/SAHeartStroke/status/793398176879374336	twitter
584	HeartFoundationSA @SAHeartStroke Know the signs #FAST #StrokeWeek #Strokesurvivor #mondaymotivation Quote Tweet Mayo Clinic @MayoClinic Â· Oct 29, 2016 Today is #WorldStrokeDay. If you notice stroke signs or symptoms, think FAST! http://mayocl.in/1vWZ3Vm 9:51 AM Â· Oct 31, 2016Â·Twitter Web Client	0	0	0	https://twitter.com/SAHeartStroke/status/793012421296259072	twitter
585	HeartFoundationSA @SAHeartStroke Identify a stroke by using the F.A.S.T acronym & save a life. National Stroke Week starts this Wednesday! RETWEET! 9:27 AM Â· Oct 26, 2015Â·TweetDeck 5 Retweets 1 Like	5	1	5	https://twitter.com/SAHeartStroke/status/658560471822286849	twitter
586	Northern Ireland Chest Heart & Stroke Retweeted Public Health Agency @publichealthni It is important to seek urgent medical care if you or someone you know experiences symptoms of stroke. Help is available for those who need medical attention throughout the pandemic. Call 999 if you or anyone you know displays FAST symptoms. Info: http://pha.site/Stroke 1:29 1K views 1:23 PM Â· Jun 10, 2020Â·Twit…	15	0	15	https://twitter.com/nichstweet/status/1270732439531421696	twitter
587	Northern Ireland Chest Heart & Stroke Retweeted Public Health Agency @publichealthni It is important to seek urgent medical care if you or someone you know experiences symptoms of stroke. Help is available for those who need medical attention throughout the pandemic. Call 999 if you or anyone you know displays FAST symptoms. Info: http://pha.site/Stroke 6:23 PM Â· Jun 3, 2020Â·Twitter Web App 10 …	10	0	10	https://twitter.com/nichstweet/status/1268862493637607425	twitter
588	Northern Ireland Chest Heart & Stroke Retweeted Public Health Agency @publichealthni It is important to seek urgent medical care if you or someone you know experiences symptoms of stroke. Help is available for those who need medical attention throughout the pandemic. Call 999 if you or anyone you know displays FAST symptoms. Info: http://pha.site/Stroke 1:29 673 views 6:20 PM Â· Jun 4, 2020Â·Twit…	10	0	10	https://twitter.com/nichstweet/status/1268862423781511168	twitter
589	Northern Ireland Chest Heart & Stroke @nichstweet Act FAST if you or a loved one is experiencing the signs of a stroke call 999 @PamCameronMLA @duponline @GerryCarrollPBP @GildernewColm @orlaithiflynnsf @patsheehanMLA @Colin1Mcgrath @ColinSDLP @alcham49 @DynamicNI @McgleenonGareth @PaulaJaneB 8:50 PM Â· May 1, 2020Â·Twitter for iPhone 5 Retweets 7 Likes	5	7	5	https://twitter.com/nichstweet/status/1256295044228792320	twitter
590	Northern Ireland Chest Heart & Stroke @nichstweet Did you know that a mini #stroke can happen to ANYONE, at ANY AGE, at ANY TIME? Do you know the symptoms of a mini stroke? They are the same as a stroke but they last for a shorter amount of time. #MiniStrokeMassiveWarning Find out more: http://nichs.org.uk/ministroke 11:00 AM Â· Apr 26, 2018Â·Hootsuite	0	0	0	https://twitter.com/nichstweet/status/989429016573640704	twitter
591	Northern Ireland Chest Heart & Stroke @nichstweet Did you know that a mini stroke is a warning sign that a full stroke could be on the way? Are you aware of the symptoms of a mini stroke? We asked local doctors for their advice on what you should do if you suffer a mini stroke. Watch the video: http://ow.ly/XGrC30jyhh9 8:00 PM Â· Apr 19, 2018Â·Hootsuite 1 Retweet 1 Quote Tweet 2 Likes	1	2	1	https://twitter.com/nichstweet/status/987028281068343297	twitter
592	Northern Ireland Chest Heart & Stroke @nichstweet Very important to Act FAST. Quote Tweet Lisa Smyth @Lisa_J_Smyth Â· Nov 30, 2015 Today is 1st anniversary of my 36yr husband's stroke. Know the signs! @TheStrokeAssoc @nichstweet @strokeassocni 3:40 PM Â· Nov 30, 2015Â·Twitter Web Client 1 Retweet 1 Like	1	2	1	https://twitter.com/nichstweet/status/671338128532234240	twitter
593	Stroke Association Yorkshire Retweeted Stroke Association @TheStrokeAssoc Do the #FAST test. Donâ€™t wait & always call 999 if you see any one of these signs. Learn it. Share it. You could save a life. 10:00 AM Â· Feb 10, 2017Â·TweetDeck 64 Retweets 2 Quote Tweets 34 Likes	64	0	64	https://twitter.com/StrokeYorkshire/status/830121250546712580	twitter
594	Stroke Association Yorkshire @StrokeYorkshire Do you know the signs of stroke? Acting #FAST can save a life â€“ can you spot the signs? Story via @TheSun : http://bit.ly/2fm2Gbv #WSD16 10:25 AM Â· Oct 28, 2016Â·TweetDeck	0	0	0	https://twitter.com/StrokeYorkshire/status/791918860437905408	twitter
595	Stroke Association Yorkshire @StrokeYorkshire On #WSD15 we're raising awareness of FAST - do you know the signs of stroke? #ActFAST http://bit.ly/1O5dZzJ 2:30 PM Â· Oct 29, 2015Â·TweetDeck	0	0	0	https://twitter.com/StrokeYorkshire/status/659723932753248256	twitter
596	Stroke Association Yorkshire Retweeted BBC Breakfast @BBCBreakfast More younger people are getting strokes says @TheStrokeAssoc - spot the signs and symptoms http://bit.ly/1DSiRNN 9:15 AM Â· May 12, 2015Â·Twitter Web Client 74 Retweets 20 Likes	74	0	74	https://twitter.com/StrokeYorkshire/status/598038604166918145	twitter
597	Stroke Association Yorkshire Retweeted Stroke Association @TheStrokeAssoc Knowing the signs of stroke can be lifesaving. Learn the FAST test and #FastFWD http://strk.org.uk/1H06qY2 12:34 PM Â· Feb 18, 2015Â·Sprout Social 66 Retweets 15 Likes	66	0	66	https://twitter.com/StrokeYorkshire/status/568027371611279360	twitter
598	Stroke Association Yorkshire Retweeted Stroke Association @TheStrokeAssoc Stroke strikes every 3 Â½ mins in the UK. Would you recognise the signs? Learn the FAST test http://strk.org.uk/1H06qY2 5:04 PM Â· Feb 10, 2015Â·Sprout Social 77 Retweets 15 Likes	77	0	76	https://twitter.com/StrokeYorkshire/status/565502770686754816	twitter
599	Stroke Association Yorkshire @StrokeYorkshire Are you FAST aware? Learn the signs of stroke and #FastFWD to friends and family. It can save lives http://strk.org.uk/1H06qY2 10:05 AM Â· Feb 9, 2015Â·Hootsuite	0	0	0	https://twitter.com/StrokeYorkshire/status/564711632849608705	twitter
600	Stroke Association Yorkshire @StrokeYorkshire Just like a stroke, a #ministroke is a medical emergency. The FAST test can help you recognise the symptoms #FastFWD http://strk.org.uk/1H06qY2 4:25 PM Â· Feb 5, 2015Â·Hootsuite 2 Retweets	2	0	2	https://twitter.com/StrokeYorkshire/status/563357707366051842	twitter
601	Stroke Association Yorkshire Retweeted Royal Mail News @royalmailnews We are FAST aware. Are you? Learn the signs of stroke from our charity partner @TheStrokeAssoc http://strk.org.uk/1H06qY2 1:01 PM Â· Feb 4, 2015Â·TweetDeck 16 Retweets 4 Likes	16	0	16	https://twitter.com/StrokeYorkshire/status/562960089435607041	twitter
602	Stroke Association Yorkshire @StrokeYorkshire Stroke is always a medical emergency that requires immediate medical attention. Learn the FAST test and #FastFWD http://strk.org.uk/1H06qY2 3:20 PM Â· Feb 2, 2015Â·Hootsuite 6 Retweets	6	0	6	https://twitter.com/StrokeYorkshire/status/562254222054678528	twitter
603	Stroke Association Yorkshire Retweeted Stroke Association @TheStrokeAssoc Time saved is brain saved. Learn the FAST test and #FastFWD to your friends and family. It can save lives 9:51 AM Â· Feb 2, 2015Â·Sprout Social 246 Retweets 61 Likes	247	0	246	https://twitter.com/StrokeYorkshire/status/562181289600892928	twitter
604	Stroke Association Yorkshire @StrokeYorkshire Knowing the signs of stroke can be lifesaving. Please join @TheStrokeAssoc - become FAST aware and #FastFWD http://strk.org.uk/1H06qY2 10:15 AM Â· Feb 2, 2015Â·Hootsuite 2 Retweets 1 Like	2	1	2	https://twitter.com/StrokeYorkshire/status/562177441205329921	twitter
605	Stroke Association Yorkshire @StrokeYorkshire Can you recognise a stroke or a TIA, #ministroke? It is so important to #ActFAST Learn more & share the message http://stroke.org.uk/FAST 5:15 PM Â· Jan 7, 2015Â·Twitter Web Client 1 Retweet	1	0	1	https://twitter.com/StrokeYorkshire/status/552861203434061824	twitter
606	Stroke Association Yorkshire Retweeted Public Health Agency @publichealthni Be aware of the signs and symptoms of a stroke and act FAST if you think someone is having one! #WorldStrokeDay 10:29 AM Â· Oct 29, 2014Â·Twitter Web Client 44 Retweets 13 Likes	44	0	43	https://twitter.com/StrokeYorkshire/status/527579560586792960	twitter
607	Stroke Association Yorkshire @StrokeYorkshire Recognise symptoms of #stroke: FACIAL weakness ARM weakness, SPEECH problems. Stroke is a medical emergency #ActFAST http://ow.ly/zyx5W 3:10 PM Â· Jul 25, 2014Â·Hootsuite 5 Retweets	5	0	5	https://twitter.com/StrokeYorkshire/status/492658207803056129	twitter
608	Integrated Neurological Services (INS) Retweeted mukesh malhotra @mukesh_malhotra Suspect a #stroke? Do the #FAST test. Donâ€™t wait and always call 999. Learn it. Share it. You could save a life. http://stroke.org.uk/FAST 9:00 PM Â· Mar 9, 2017 from Hounslow, LondonÂ·Twitter for iPhone 60 Retweets 5 Quote Tweets 43 Likes	59	0	60	https://twitter.com/INS_4Life/status/840198551070265345	twitter
609	Natl Aphasia Assoc @NatAphasiaAssoc This video could save a life. Do you know the signs of stroke?https://youtube.com/watch?v=-8saTsVFFr4â€¦ 3:04 PM Â· Oct 3, 2017Â·Twitter Web Client 3 Retweets 2 Likes	3	2	3	https://twitter.com/NatAphasiaAssoc/status/915201013841371136	twitter
610	Natl Aphasia Assoc @NatAphasiaAssoc This video could save a life. Do you know the signs of stroke? Quote Tweet Stroke Association @TheStrokeAssoc Â· Mar 20, 2017 Would you know how to do the #FAST test? Watch our â€˜How to do the FAST testâ€™ video to learn the most common signs of #stroke. 1:56 7.9K views 2:09 PM Â· Mar 20, 2017Â·Twitter Web Client 1 Retweet 4 Likes	1	4	1	https://twitter.com/NatAphasiaAssoc/status/843811798340046848	twitter
611	Heart&Stroke NB | Coeur+AVC NB Retweeted Heart & Stroke @HeartandStroke Stroke is a medical emergency. If you experience any of these signs, call 9-1-1. Do not drive to the hospital. An ambulance will get you to the best hospital for stroke care. 0:09 Learn the signs of stroke heartandstroke.ca 6:00 PM Â· Jun 3, 2020Â·Twitter for Advertisers (legacy) 24 Retweets 1 Quote Tweet 20 Likes	24	0	24	https://twitter.com/HeartStrokeNB/status/1268242534628839428	twitter
612	Heart&Stroke NB | Coeur+AVC NB @HeartStrokeNB June is #StrokeMonth.Know how to act #FAST and call 9-1-1. 2:44 PM Â· Jun 3, 2020 from Saint John, New BrunswickÂ·Twitter for iPhone 1 Retweet 2 Likes	1	2	1	https://twitter.com/HeartStrokeNB/status/1268161573132083201	twitter
613	Heart&Stroke NB | Coeur+AVC NB @HeartStrokeNB June is #StrokeMonth! Take the time to learn the signs and symptoms of stroke, and know how to act F.A.S.T. Face - is it drooping? Arms - can you raise both? Speech - is it slurred or jumbled? Time - to call 9-1-1 right away. Visit http://strokenb.ca for more 6:13 PM Â· Jun 1, 2020Â·Twitter for iPhone 1 Retweet 2 Likes	1	2	1	https://twitter.com/HeartStrokeNB/status/1267489362910027776	twitter
614	Heart&Stroke NB | Coeur+AVC NB Retweeted Heart & Stroke @HeartandStroke FAST is a campaign designed to help you recognize the signs of #stroke so you can act quickly when every second counts. 0:09 Share the signs with your friends and family. heartandstroke.ca 6:00 PM Â· Mar 7, 2020Â·Twitter for Advertisers (legacy) 18 Retweets 18 Likes	18	0	18	https://twitter.com/HeartStrokeNB/status/1236637977998241793	twitter
615	Heart&Stroke NB | Coeur+AVC NB Retweeted Heart & Stroke @HeartandStroke Stroke is a medical emergency. If you experience any of these signs, call 9-1-1. Do not drive to the hospital. An ambulance will get you to the best hospital for stroke care. Learn the signs because when you suspect stroke, every minute counts. 0:08 Learn the signs of stroke heartandstroke.ca 4:00 PM Â· Jan 27, 2020Â·Twitter …	18	0	18	https://twitter.com/HeartStrokeNB/status/1221837364642926595	twitter
616	Heart&Stroke NB | Coeur+AVC NB Retweeted Heart & Stroke @HeartandStroke Stroke is a medical emergency. If you experience any of these signs, call 9-1-1. Do not drive to the hospital. An ambulance will get you to the best hospital for stroke care. Learn the signs because when you suspect stroke, every minute counts. 0:09 Learn the signs of stroke heartandstroke.ca 4:00 PM Â· Nov 27, 2019Â·Twitter …	47	0	47	https://twitter.com/HeartStrokeNB/status/1199744339116732416	twitter
617	Heart&Stroke NB | Coeur+AVC NB @HeartStrokeNB Learn how to act #FAST in the case of a stroke. F-ace A-rms S-peech T-ime to call 911 Learn more about Max's story at: http://heartandstroke.ca 9:24 PM Â· Jun 19, 2019Â·Twitter Web App 1 Retweet 1 Like	1	1	1	https://twitter.com/HeartStrokeNB/status/1141426552414056454	twitter
618	Heart&Stroke NB | Coeur+AVC NB @HeartStrokeNB Learn the Signs & Symptoms of Stroke. Know how to act #FAST in #StrokeMonth 4:32 PM Â· Jun 18, 2019Â·Twitter Web App 44 Retweets 1 Quote Tweet 58 Likes	46	60	43	https://twitter.com/HeartStrokeNB/status/1140990615192252416	twitter
619	Heart&Stroke NB | Coeur+AVC NB Retweeted Heart & Stroke @HeartandStroke Take a moment today to learn and share the #FAST signs of stroke. It could save a life. 0:09 Learn the FAST signs of stroke heartandstroke.ca 7:44 PM Â· Mar 4, 2019Â·Twitter for Advertisers (legacy) 54 Retweets 6 Quote Tweets 46 Likes	54	0	52	https://twitter.com/HeartStrokeNB/status/1102917756222083072	twitter
620	Heart&Stroke NB | Coeur+AVC NB Retweeted Heart & Stroke @HeartandStroke Stroke is a medical emergency. If you experience any of these signs, call 9-1-1. Do not drive to the hospital. An ambulance will get you to the best hospital for #Stroke care. Learn the signs of stroke. Act FAST! heartandstroke.ca 6:22 PM Â· Nov 22, 2018Â·Twitter for Advertisers (legacy) 7 Retweets 5 Likes	7	0	7	https://twitter.com/HeartStrokeNB/status/1066020929304739840	twitter
621	Heart&Stroke NB | Coeur+AVC NB Retweeted Heart & Stroke @HeartandStroke Recognizing the FAST signs of stroke and acting quickly could mean the difference between life and death or a full recovery and lasting disability. 0:31 Act FAST 3:00 PM Â· Nov 9, 2018Â·Twitter Ads 14 Retweets 7 Likes	14	0	14	https://twitter.com/HeartStrokeNB/status/1060900616870998016	twitter
622	Heart&Stroke NB | Coeur+AVC NB Retweeted Heart & Stroke @HeartandStroke FAST is a campaign designed to help you recognize the signs of #stroke, so you can act quickly when every second counts. 0:09 Learn the FAST signs of stroke heartandstroke.ca 9:23 PM Â· Nov 5, 2018Â·Twitter for Advertisers (legacy) 41 Retweets 2 Quote Tweets 40 Likes	41	0	41	https://twitter.com/HeartStrokeNB/status/1060173453448351750	twitter
623	Heart&Stroke NB | Coeur+AVC NB Retweeted Heart & Stroke @HeartandStroke "When I woke my husband, he immediately recognized my drooping face, right side paralysis and slurred speech as all the signs of a stroke." - @JoseeBoudreault #UpAgainAfterStroke #WorldStrokeDay Recognizing the signs of stroke saved my life heartandstroke.ca 6:00 PM Â· Oct 29, 2018Â·Twitter for Advertisers (legacy) 7 Retweets…	7	0	7	https://twitter.com/HeartStrokeNB/status/1056957380167172096	twitter
624	Heart&Stroke NB | Coeur+AVC NB @HeartStrokeNB Today is #WorldStrokeDay - learn the FAST signs of stroke. Quote Tweet Heart & Stroke @HeartandStroke Â· Oct 29, 2018 Canada, your #WorldStrokeDay goal - learn the FAST signs of stroke. 3:09 PM Â· Oct 29, 2018Â·Twitter Web Client 2 Retweets 1 Like	2	1	2	https://twitter.com/HeartStrokeNB/status/1056911004213370880	twitter
625	Heart&Stroke NB | Coeur+AVC NB @HeartStrokeNB Learn the signs. #TimeToSeeRed Quote Tweet Heart & Stroke @HeartandStroke Â· Aug 7, 2018 Heart attack symptoms go unrecognized in 53% of women. Women donâ€™t always have the â€œHollywood Heart Attackâ€, with its characteristic chest-clutching pain. If you experience any of these signs, call 9-1-1 immediately. #TimeToSeeRed 1:22 PM Â· Aug 8, 2018Â·Twi…	0	0	0	https://twitter.com/HeartStrokeNB/status/1027153124103020544	twitter
626	Heart&Stroke NB | Coeur+AVC NB @HeartStrokeNB Stroke is a medical emergency. If you experience or witness any of these signs, call 9-1-1. Do not drive to the hospital. An ambulance will get you to the best hospital for stroke care. 4:34 PM Â· Jun 11, 2018Â·Twitter Web Client 10 Retweets 3 Quote Tweets 11 Likes	10	12	10	https://twitter.com/HeartStrokeNB/status/1006182965704122369	twitter
627	Heart&Stroke NB | Coeur+AVC NB @HeartStrokeNB Do you know the signs of stroke? 4:20 PM Â· Jun 29, 2017Â·Hootsuite 1 Like	0	1	1	https://twitter.com/HeartStrokeNB/status/880430718500909056	twitter
628	Heart&Stroke NB | Coeur+AVC NB @HeartStrokeNB Do you know the signs of stroke? 6:45 PM Â· Jun 27, 2017Â·Hootsuite 4 Retweets	4	0	4	https://twitter.com/HeartStrokeNB/status/879742431389941763	twitter
629	Heart&Stroke NB | Coeur+AVC NB @HeartStrokeNB Do you know the signs of stroke? 8:45 PM Â· Jun 24, 2017Â·Hootsuite	0	0	0	https://twitter.com/HeartStrokeNB/status/878685437564465152	twitter
630	Heart&Stroke NB | Coeur+AVC NB @HeartStrokeNB Do you know the signs of stroke? 3:45 PM Â· Jun 22, 2017Â·Hootsuite	0	0	0	https://twitter.com/HeartStrokeNB/status/877885218455244801	twitter
631	Heart&Stroke NB | Coeur+AVC NB @HeartStrokeNB Do you know the signs of Stroke? 5:35 PM Â· Jun 18, 2017Â·Hootsuite 1 Retweet	1	0	1	https://twitter.com/HeartStrokeNB/status/876463304314675200	twitter
632	Heart&Stroke NB | Coeur+AVC NB Retweeted Alaina Lockhart @AlainaLockhart June is #StrokeMonth. Stroke is largely treatable but you have to get help FAST. @HSFNB @TheHSF 5:00 PM Â· Jun 11, 2017Â·TweetDeck 3 Retweets 9 Likes	3	0	3	https://twitter.com/HeartStrokeNB/status/874303254666125314	twitter
633	LivingWithAphasia Retweeted Royal Devon & Exeter NHS Foundation Trust @RDEhospitals You can tell the signs of a stroke in the FACE, ARMS or SPEECH. Even if itâ€™s just one sign itâ€™s TIME to immediately call 999. Act F.A.S.T. http://nhs.uk/stroke 5:01 PM Â· May 27, 2020Â·Hootsuite Inc. 2 Retweets 4 Likes	2	0	2	https://twitter.com/LivingAphasia/status/1265876884828688390	twitter
634	LivingWithAphasia Retweeted SOS - Survivors of Stroke @SosSurvivors Do you know the F.A.S.T test: 1. Facial Droop 2. Arms & Legs feeling heavy 3. Speech (Slurred, Confused) 4. Time, call 999 (UK) 911 (US) immediately. If you or someone you know experiences ANY of the above symptoms, DO NOT DELAY IN GETTING HELP #SOSHereForYou #NeverGiveUp 12:50 AM Â· Oct 15, 2019 from Loughborough, EnglandÂ·Twitt…	1	0	1	https://twitter.com/LivingAphasia/status/1183988126768873473	twitter
635	LivingWithAphasia Retweeted Julie Davey @msjuliedavey Recognise Stroke FAST! Does their FACE look different or droopy? Can they raise their ARMS? Is their SPEECH unclear/garbled? If so ring 000 #timeisbrain @strokefdn Quote Tweet IllaShoalHealth @IllaShoalHealth Â· Sep 6, 2018 Do you know the signs of a #stroke? Time is critical and knowing the signs could save a life #FAST #strokeweek2018 @strok…	3	0	3	https://twitter.com/LivingAphasia/status/1037938510215430144	twitter
636	Heart & Stroke Science Retweeted IAPS PediatricStroke @StrokePediatric Did you know that a babies can suffer a #stroke? Get the facts about strokes in babies with our joint infant fact sheet produced w/ @American_Stroke ! #FridayFacts https://secureservercdn.net/72.167.25.126/70n.4ca.myftpupload.com/wp-content/uploads/2020/04/2020-Infant.flyer_.pdfâ€¦ 3:08 PM Â· Aug 21, 2020Â·TweetDeck 3 Retweets…	3	0	3	https://twitter.com/HSF_science/status/1296899130837667840	twitter
637	Heart & Stroke Science Retweeted Heart & Stroke @HeartandStroke â€œEven in the pandemic, a stroke is still a medical emergency and must be responded to very quickly,â€ -- Nancy Beaudoin, Stroke Survivor. Nancy's uncle was showing signs of stroke but was afraid to go to the hospital. Nancy knew it was an emergency. #StrokeMonth Nancyâ€™s stroke experience helps save her uncle heartandstroke.ca 4:…	9	0	9	https://twitter.com/HSF_science/status/1271450694084591618	twitter
638	Heart & Stroke Science @HSF_science Hear @HeartandStroke 's @patrice_lindsay and @MaryAnnButt discuss Stroke Month and the importance of recognizing the FAST signs of stroke with @VOCMNews . Emergencies are still emergencies. On Target Join On Target with Linda Swain weekdays from 1 pm to 2 pm. Linda has one hour to dissect the topics that mean... vocm.com 5:01 PM Â· Jun 11, 2020Â·Twitter Web App…	0	2	2	https://twitter.com/HSF_science/status/1271095197657632770	twitter
639	Heart & Stroke Science @HSF_science #Stroke is a medical emergency. If you experience any of these signs, call 9-1-1. Do not drive to the hospital. An ambulance will get you to the best hospital for stroke care. Learn the signs because when you suspect stroke, every minute counts. #StrokeMonth 0:10 83 views 5:30 PM Â· Jun 7, 2020Â·Twitter for Advertisers (legacy) 3 Retweets 2 Likes	3	2	3	https://twitter.com/HSF_science/status/1269652838860247042	twitter
640	Heart & Stroke Science @HSF_science If someone is experiencing any signs of stroke act FAST. It is still a medical emergency and prompt treatment will help improve outcomes. Please seek help. Quote Tweet Dr. Chris Simpson @Dr_ChrisSimpson Â· Mar 22, 2020 While heroic efforts are being made to reduce elective health care services during #COVID?19 crisis, let's not forget that people will still be …	2	4	2	https://twitter.com/HSF_science/status/1242087636585644034	twitter
641	Heart & Stroke Science Retweeted Andrew Samis MD PhD @DrAndrewSamis I can think of no better place than @StrokeCongress to remind everyone involved in stroke care that we have a duty to inform the wider popn about "FAST" from @HeartandStroke . If time is brain, then the first precious time period is "onset-recognition-911" #Strokecongress 10:22 PM Â· Oct 3, 2019Â·Twitter for Android 14 Retweets 1…	14	0	14	https://twitter.com/HSF_science/status/1180101265612779521	twitter
642	Treat The Stroke Retweeted Sign Against Stroke @signagnststroke #Stroke is a medical emergency, and TIME = BRAIN. Act #FAST! (Face; Arms; Speech; Time to call emergency services) 6:20 PM Â· Apr 15, 2019Â·Buffer 31 Retweets 2 Quote Tweets 43 Likes	31	0	30	https://twitter.com/treatthestroke/status/1117833022684839936	twitter
643	Treat The Stroke Retweeted Stacey Scoggin Pugh @staceyspugh On #WorldStrokeDay, weâ€™re asking everyone to #Take2ForStroke and learn the warning signs and symptoms. Know FAST and Take 2 Minutes to share your story: http://take2forstroke.com. 0:34 305 views 5:23 PM Â· Oct 29, 2018Â·Twitter Web Client 4 Retweets 19 Likes	4	0	4	https://twitter.com/treatthestroke/status/1056955700990132225	twitter
644	Treat The Stroke Retweeted StrykerNeurovascular @Stryker_NV Remember the signs of F.A.S.T. â€“ Facial numbness or drooping, arm weakness, speech difficulty â€“ and time to get help quickly! Learn more about stroke at http://trevo24.com/what.html 3:30 PM Â· Sep 27, 2018Â·Hootsuite Inc. 5 Retweets 11 Likes	5	0	5	https://twitter.com/treatthestroke/status/1045714370150486021	twitter
645	Treat The Stroke Retweeted Stroke Association @TheStrokeAssoc The @Daily_Express has compiled a list of some of the less well known signs of a stroke. Stroke symptoms: Nine rare signs of the condition - are you at risk? STROKE symptoms can vary from person to person but the main signs can be remembered using the acronym F.A.S.T. Occasionally a stroke can cause different symptoms, some of which ma…	19	0	19	https://twitter.com/treatthestroke/status/1002520890037407746	twitter
646	Treat The Stroke Retweeted TED-Ed @TED_ED Did you know that 80% of strokes are preventable? Check out our video about strokes and learn to act F.A.S.T: http://bit.ly/2rKiitU Join the American Heart Association during American Stroke Month to learn how you can reduce your risk: http://bit.ly/2rHFyZu #StrokeMonth 10:00 PM Â· May 15, 2018Â·Sprout Social 59 Retweets 3 Quote Tweets 81 Likes	61	0	58	https://twitter.com/treatthestroke/status/997289210200625154	twitter
647	Treat The Stroke Retweeted uchealth @uchealth Most Americans don't know the signs of a stroke. Just remember B.E. F.A.S.T., and learn how to save a life. #StrokeMonth #UCHealth 0:31 8:28 PM Â· May 1, 2018Â·Twitter for Advertisers (legacy) 113 Retweets 11 Quote Tweets 122 Likes	116	0	111	https://twitter.com/treatthestroke/status/993878964434341889	twitter
648	Treat The Stroke Retweeted Stroke Association @TheStrokeAssoc Would you know if someone was having a stroke? Watch this video and learn how to #ActFAST How to do the FAST test Our How to do the FAST test video runs through each stage of the FAST test to help you identify the most common signs of stroke. Learn how to do the FAST tes... youtube.com 6:01 PM Â· Feb 24, 2018Â·Sprout Social 19 Retweets…	19	0	19	https://twitter.com/treatthestroke/status/967524874683023361	twitter
649	Treat The Stroke Retweeted Stroke Association @TheStrokeAssoc â€˜Having experienced a stroke myself, I feel it is imperative to promote F.A.S.T, as it is simple and very effective! I know, as it worked for me!â€™ Alan knew the signs of stroke, would you? #ActFAST http://strk.org.uk/2nqULMs 12:00 PM Â· Feb 23, 2018Â·Sprout Social 19 Retweets 1 Quote Tweet 28 Likes	19	0	19	https://twitter.com/treatthestroke/status/967105353426046976	twitter
650	Stroke Connection @SC_Magazine After being rushed to the hospital and treated for stroke, Urvashi Patel has regained most of her abilities and is proudly up and walking again. Learn more about F.A.S.T. and spotting the signs of stroke at http://spr.ly/6010D7EZ2 #WorldStrokeDay #IWillAgain 5:00 PM Â· Oct 31, 2018Â·Sprinklr 1 Like	0	1	1	https://twitter.com/SC_Magazine/status/1057663494634516480	twitter
651	Stroke Connection @SC_Magazine Recognizing the signs of a stroke F.A.S.T. (Face Drooping, Arm Weakness, Speech Difficulty, Time to call 911) â€“ made a difference in Angieâ€™s story. Her new goal? To seek happiness. http://spr.ly/6013D7rph. 0:46 17 views 5:00 PM Â· Oct 23, 2018Â·Sprinklr 1 Quote Tweet 1 Like	0	1	1	https://twitter.com/SC_Magazine/status/1054749362612592640	twitter
652	Stroke Connection @SC_Magazine Angie Aparoâ€™s friend recognized the signs of his stroke, which ultimately saved his life. Can you spot the signs of stroke F.A.S.T.? Learn more at http://spr.ly/6019D7Ri3 #IWillAgain #WorldStrokeDay 2:08 47 views 12:01 AM Â· Oct 22, 2018Â·Sprinklr 2 Retweets 6 Likes	2	6	2	https://twitter.com/SC_Magazine/status/1054130515161309184	twitter
653	Stroke Connection Retweeted New Hampshire American Heart Association @NHHeartAssoc Strokes don't discriminate. They can happen to anyone at any age. Learn the warning signs #StrokeChat #NHhasHeart 6:23 PM Â· Oct 29, 2015Â·Sprinklr 1 Retweet 2 Likes	1	0	1	https://twitter.com/SC_Magazine/status/659782840108871680	twitter
654	CDC Division for Heart Disease & Stroke Prevention @CDCHeart_Stroke If someone you know is having a #stroke, you want to act F.A.S.T.! The sooner they get to a hospital for treatment, the better their chances of survival and recovery. https://cdc.gov/stroke/signs_symptoms.htmâ€¦ 10:24 PM Â· Jul 30, 2020Â·Sprout Social 4 Retweets 6 Likes	4	5	4	https://twitter.com/CDCHeart_Stroke/status/1288933391635828738	twitter
655	CDC Division for Heart Disease & Stroke Prevention @CDCHeart_Stroke When someone has a #stroke, every minute counts. Treating stroke quickly can reduce brain damage or even save a life. Know the signs and symptoms of stroke so you can be prepared to act F.A.S.T. #StrokeMonth 2:04 9:11 PM Â· May 18, 2020Â·Sprout Social 14 Retweets 12 Likes	15	14	14	https://twitter.com/CDCHeart_Stroke/status/1262460879725121537	twitter
656	CDC Division for Heart Disease & Stroke Prevention @CDCHeart_Stroke Strokes can and will still happen during a pandemic. Recognizing the signs of #stroke and acting F.A.S.T. could help save a life. Call 9-1-1 immediately if you or someone else has any of these symptoms. https://bit.ly/2PqBfyO #StrokeMonth 6:15 PM Â· May 12, 2020Â·Sprout Social 5 Retweets 6 Likes	5	6	5	https://twitter.com/CDCHeart_Stroke/status/1260242121564590080	twitter
657	CDC Division for Heart Disease & Stroke Prevention @CDCHeart_Stroke When Brooke had a #stroke, her mom saved her life by calling 9-1-1 right away. Read Brookeâ€™s story to learn why acting F.A.S.T. is so important. https://bit.ly/2vFNcoZ #StrokeMonth 0:33 499 views 9:53 PM Â· May 7, 2020Â·Sprout Social 5 Retweets 3 Likes	5	3	5	https://twitter.com/CDCHeart_Stroke/status/1258485048971538438	twitter
658	CDC Division for Heart Disease & Stroke Prevention @CDCHeart_Stroke When someone has a #stroke, every minute counts! Quick treatment can reduce brain damage or even save a life. Learn the signs so you can act F.A.S.T. when a stroke occurs. https://cdc.gov/stroke/signs_symptoms.htmâ€¦ #StrokeMonth 6:24 PM Â· May 1, 2020Â·Sprout Social 115 Retweets 5 Quote Tweets 160 Likes	120	172	115	https://twitter.com/CDCHeart_Stroke/status/1256258086060384257	twitter
659	CDC Division for Heart Disease & Stroke Prevention @CDCHeart_Stroke Stroke is preventable AND treatable. This #StrokeMonth, help us raise awareness on the importance of acting F.A.S.T. Stroke Communications Kit Up to 80% of strokes are preventable. Help your audiences understand the basics of stroke with these messages, graphics, and resources. cdc.gov 9:17 PM Â· Apr 22, 2020Â·Sprout Social 12 Re…	14	22	11	https://twitter.com/CDCHeart_Stroke/status/1253040127435300866	twitter
660	CDC Division for Heart Disease & Stroke Prevention @CDCHeart_Stroke When a #stroke happens, calling 9-1-1 quickly is important in getting to the hospital in time for lifesaving care. Watch the clip below to help you recognize the signs and symptoms of stroke. https://bit.ly/1WgSYps 2:04 173 views 8:37 PM Â· Mar 25, 2020Â·Sprout Social 3 Retweets 4 Likes	3	3	3	https://twitter.com/CDCHeart_Stroke/status/1242898468894642177	twitter
661	CDC Division for Heart Disease & Stroke Prevention @CDCHeart_Stroke Brooke became a #stroke survivor at just 29 years old, days after giving birth to her first son. Read why acting F.A.S.T. saved her life. https://bit.ly/2vFNcoZ 0:23 62 views 6:57 PM Â· Jan 7, 2020Â·Sprout Social 1 Retweet	1	0	1	https://twitter.com/CDCHeart_Stroke/status/1214606970939944961	twitter
662	CDC Division for Heart Disease & Stroke Prevention @CDCHeart_Stroke If you or someone you know experiences sudden confusion, trouble seeing, or severe headache, call 9-1-1 right away. Acting F.A.S.T. is key for stroke. http://bit.ly/2mYG0xa Quote Tweet CDC Division for Heart Disease & Stroke Prevention @CDCHeart_Stroke Â· Oct 24, 2019 #WorldStrokeDay is around the corner. Letâ€™s see whether you …	0	2	2	https://twitter.com/CDCHeart_Stroke/status/1187785165680107520	twitter
663	CDC Division for Heart Disease & Stroke Prevention @CDCHeart_Stroke A #stroke can happen to anyone, at any ageâ€”but acting F.A.S.T. can increase the chance of recovery. Learn why calling 9-1-1 right away is so important. https://bit.ly/2r9Gx2A #WednesdayWisdom 9:16 PM Â· Oct 16, 2019Â·Sprout Social 7 Retweets 6 Likes	7	6	7	https://twitter.com/CDCHeart_Stroke/status/1184548568801206272	twitter
664	CDC Division for Heart Disease & Stroke Prevention @CDCHeart_Stroke When Brookeâ€™s mom recognized her slurred speech and drooping face as #stroke symptoms, she called 9-1-1 immediately. Learn why acting F.A.S.T. could help save a life during stroke. https://bit.ly/2vFNcoZ 0:23 53 views 11:19 PM Â· Oct 4, 2019Â·Sprout Social 3 Retweets 3 Likes	2	3	3	https://twitter.com/CDCHeart_Stroke/status/1180231015958233088	twitter
665	CDC Division for Heart Disease & Stroke Prevention Retweeted Million Hearts @MillionHeartsUS Acting F.A.S.T. and calling 9-1-1 right away can help prevent disability or death from a #stroke. This short video can help you recognize the signs and symptoms of stroke. #StrokeMonth 2:03 292 views 9:50 PM Â· May 23, 2019Â·Sprout Social 5 Retweets 2 Quote Tweets 7 Likes	5	0	5	https://twitter.com/CDCHeart_Stroke/status/1132020043838054402	twitter
666	CDC Division for Heart Disease & Stroke Prevention @CDCHeart_Stroke #Stroke is the 4th leading cause of death for #women in the U.S. Knowing the signs of a stroke and how to act F.A.S.T. could save a lifeâ€”maybe even your own. #StrokeMonth Recognize the Signs and Symptoms of Stroke When someone is having a stroke, every minute counts. Just as putting out a fire quickly can stop it from spreading…	38	31	37	https://twitter.com/CDCHeart_Stroke/status/1128025881727918081	twitter
667	CDC Division for Heart Disease & Stroke Prevention @CDCHeart_Stroke Did you know? Some people who have atrial fibrillation (#AFib) donâ€™t know they have it and donâ€™t have any symptoms. Learn more about AFib from this fact sheet. https://bit.ly/2WAUjdH 9:00 PM Â· Apr 8, 2019Â·Sprout Social 2 Retweets 3 Likes	2	3	2	https://twitter.com/CDCHeart_Stroke/status/1115328572716212226	twitter
668	CDC Division for Heart Disease & Stroke Prevention Retweeted Million Hearts @MillionHeartsUS When a #stroke occurs, itâ€™s important to act F.A.S.T. Retweet this video to help others recognize signs of a #stroke. Every minute counts. #BrainWeek 2:03 785 views 1:27 PM Â· Mar 17, 2019Â·Sprout Social 23 Retweets 5 Quote Tweets 21 Likes	23	0	23	https://twitter.com/CDCHeart_Stroke/status/1107469420924993536	twitter
669	CDC Division for Heart Disease & Stroke Prevention @CDCHeart_Stroke Adrian had a #stroke at age 49. Thanks to F.A.S.T. treatment, he is sharing his story today. Read more. https://bit.ly/2J38xBU 0:29 63 views 12:13 AM Â· Mar 11, 2019Â·Sprout Social 2 Retweets 3 Likes	2	3	2	https://twitter.com/CDCHeart_Stroke/status/1104882922929250304	twitter
670	CDC Division for Heart Disease & Stroke Prevention @CDCHeart_Stroke Every 40 seconds, someone in the U.S. has a #stroke. Help your communities know the importance of acting F.A.S.T when a stroke happens. http://bit.ly/2OrLeEu #WorldStrokeDay 9:15 PM Â· Oct 22, 2018Â·Hootsuite Inc. 15 Retweets 1 Quote Tweet 30 Likes	16	31	15	https://twitter.com/CDCHeart_Stroke/status/1054451133392003072	twitter
671	CDC Division for Heart Disease & Stroke Prevention @CDCHeart_Stroke Brooke was only 29â€”with a 1-week-old babyâ€”when she had a #stroke. Luckily, her mom knew to act F.A.S.T. and get help that saved her life. Read Brookeâ€™s story. http://bit.ly/2KGFO2I #StrokeAwareness 0:23 87 views 8:32 PM Â· Sep 11, 2018Â·Twitter Web Client 2 Retweets 2 Likes	2	2	2	https://twitter.com/CDCHeart_Stroke/status/1039582398156034049	twitter
672	CDC Division for Heart Disease & Stroke Prevention @CDCHeart_Stroke In the event of a #stroke, recognizing the symptoms is key. Acting F.A.S.T. saves lives, as it did for Brooke. 0:22 124 views 4:03 PM Â· Jul 17, 2018Â·Twitter Web Client 3 Retweets 1 Quote Tweet 2 Likes	3	2	3	https://twitter.com/CDCHeart_Stroke/status/1019220948938121218	twitter
673	CDC Division for Heart Disease & Stroke Prevention Retweeted womenshealth.gov @womenshealth Do you know how to recognize a stroke? Think FAST . Face drooping Arm weakness Slurred speech Time to call 9-1-1 Learn more about the signs of a #stroke: http://bit.ly/2JhsyQw. #StrokeMonth 9:37 PM Â· May 21, 2018Â·Sprout Social 13 Retweets 1 Quote Tweet 10 Likes	12	0	13	https://twitter.com/CDCHeart_Stroke/status/999284970739978240	twitter
674	CDC Division for Heart Disease & Stroke Prevention @CDCHeart_Stroke #Stroke patients are in a race against the clock. Watch this video to learn why F.A.S.T. treatment matters. 2:20 115 views 7:10 PM Â· May 21, 2018Â·Twitter Web Client 1 Retweet 2 Likes	1	2	1	https://twitter.com/CDCHeart_Stroke/status/998611961825955840	twitter
675	CDC Division for Heart Disease & Stroke Prevention @CDCHeart_Stroke Time lost is brain lost. Hereâ€™s how the @CDCgov Coverdell Program works with emergency medical services to get F.A.S.T. treatment for #stroke patients. http://bit.ly/2giHhhV 4:01 PM Â· May 9, 2018Â·Hootsuite 1 Retweet 2 Likes	1	2	1	https://twitter.com/CDCHeart_Stroke/status/994215871596957696	twitter
676	CDC Division for Heart Disease & Stroke Prevention @CDCHeart_Stroke A3: Itâ€™s best to recognize and treat a #stroke as soon as possible. Act F.A.S.T. #BrainForLife 7:17 PM Â· May 2, 2018Â·Twitter Web Client 2 Retweets 1 Quote Tweet 4 Likes	2	4	2	https://twitter.com/CDCHeart_Stroke/status/991728326665490432	twitter
677	Stroke Survivors Foundation Retweeted Letty Manyande @reallyspeakfor1 Not sure that they would have recognised my stroke symptoms early enough for other interventions but #BEFAST would certainly have worked a bit better than #FAST. Quote Tweet Michael keeling @keeling_michael Â· Jan 14, 2020 Talking to a patient in my 6 month review clinic, his posterior signs were not picked up by #FAST but were…	5	0	6	https://twitter.com/strokesurvivors/status/1219304306370842624	twitter
678	Stroke Survivors Foundation Retweeted Sign Against Stroke @signagnststroke Would you recognise if someone around you was experiencing a #stroke? Learn the warning signs, and B.E. F.A.S.T. 10:05 AM Â· Jul 27, 2018Â·Buffer 61 Retweets 5 Quote Tweets 65 Likes	61	0	60	https://twitter.com/strokesurvivors/status/1023961358822506496	twitter
679	Stroke Survivors Foundation Retweeted Sign Against Stroke @signagnststroke Did you know that women's #stroke symptoms can differ from those experienced by men? (HT @WHRYale ) 1:10 PM Â· Dec 12, 2017Â·Buffer 69 Retweets 2 Quote Tweets 74 Likes	71	0	69	https://twitter.com/strokesurvivors/status/940794924118740992	twitter
680	Stroke Survivors Foundation @strokesurvivors The value of knowing the signs of stroke... F. face A. arms S. speech T. time! http://fb.me/7vuO9Yh3s 9:54 AM Â· Jul 10, 2015Â·Facebook	0	0	0	https://twitter.com/strokesurvivors/status/619414407098036224	twitter
681	Stroke Survivors Foundation @strokesurvivors Know the signs...act FAST! (Face, Arms, Speech, Time) http://fb.me/7mwxz8lmy 10:50 AM Â· Jun 10, 2015Â·Facebook 1 Retweet	1	0	1	https://twitter.com/strokesurvivors/status/608556747477921793	twitter
682	Adler Aphasia Center @AdlerAphasia Learn the warning signs of a #stroke. #StrokeAwareness Month http://ow.ly/x3zQs 6:15 PM Â· May 25, 2014Â·Hootsuite	0	0	0	https://twitter.com/AdlerAphasia/status/470599000035708928	twitter
683	Adler Aphasia Center @AdlerAphasia Do you know the warning signs? #heartattack #stroke #AmericanHeartMonth via @American_Heart http://ow.ly/i/4qknY http://ow.ly/i/4qkpc 5:35 PM Â· Feb 9, 2014Â·Hootsuite 1 Retweet 1 Like	1	1	1	https://twitter.com/AdlerAphasia/status/432553300081512448	twitter
684	Stroke Foundation NZ Retweeted Ministry of Health - Manat? Hauora @minhealthnz Know the signs of stroke - think FAST https://youtube.com/watch?v=NEc9mlrmvq4â€¦ 12:56 AM Â· Jul 12, 2017Â·Twitter Web Client 9 Retweets 2 Quote Tweets 9 Likes	9	0	9	https://twitter.com/Stroke_nz/status/884909388028272640	twitter
685	Stroke Foundation NZ @Stroke_nz Thanks @Alisonmau and @RadioLIVENZ for having us on the programme to talk about FAST. Really appreciate it! http://stroke.org.nz/See-a-Stroke-FASTâ€¦ 5:33 AM Â· Jun 6, 2017Â·Twitter Web Client 1 Retweet 1 Like	1	1	1	https://twitter.com/Stroke_nz/status/871932968658456576	twitter
686	Stroke Foundation NZ Retweeted Auckland DHB @Akld_DHB Can you identify the signs of a stroke? Face. Arm. Speech. Time. #thinkFAST @StrokewiseNZ http://strokewise.org.nz/see/ 8:00 AM Â· Aug 30, 2016Â·Hootsuite 4 Retweets 1 Quote Tweet 4 Likes	4	0	4	https://twitter.com/Stroke_nz/status/770726250499350528	twitter
687	Stroke Foundation NZ Retweeted Ministry of Health - Manat? Hauora @minhealthnz Know the signs of stroke. Think Face, Arm, Speech, Time. Visit http://strokewise.org.nz for more information. 1:35 AM Â· Jul 19, 2016Â·Twitter Web Client 12 Retweets 7 Likes	12	0	12	https://twitter.com/Stroke_nz/status/755185506292412416	twitter
688	Stroke Foundation NZ Retweeted BOP District Health @BOPDHB See a stroke - think and act FAST. @StrokewiseNZ - http://stroke.org.nz/See-a-Stroke-FASTâ€¦ 11:41 PM Â· Jun 22, 2016Â·Twitter Web Client 1 Retweet 1 Like	1	0	1	https://twitter.com/Stroke_nz/status/745733807995662337	twitter
689	Stroke Foundation NZ Retweeted Ministry of Health - Manat? Hauora @minhealthnz Face drooping. Arm weakness. Speech jumbled. Time to call 111 #thinkFAST @StrokewiseNZ 6:36 AM Â· Jun 9, 2016Â·Twitter Web Client 9 Retweets 6 Likes	9	0	9	https://twitter.com/Stroke_nz/status/740764968090492928	twitter
690	Stroke Foundation NZ @Stroke_nz How to remember the signs of stroke. There's a word for that... http://strokewise.org.nz/see/ 5:23 AM Â· Apr 6, 2016Â·Twitter Web Client 3 Retweets 2 Likes	3	2	3	https://twitter.com/Stroke_nz/status/717553386216796160	twitter
691	Stroke Foundation NZ @Stroke_nz How many signs of stroke do you know? http://strokewise.org.nz/see/ 11:06 PM Â· Apr 5, 2016Â·Twitter Web Client	0	0	0	https://twitter.com/Stroke_nz/status/717458487790272512	twitter
692	Stroke Foundation NZ @Stroke_nz Do you know three signs of stroke? http://strokewise.org.nz/see/ 4:55 AM Â· Apr 5, 2016Â·Twitter Web Client	0	0	0	https://twitter.com/Stroke_nz/status/717183781694648321	twitter
693	Stroke Foundation NZ @Stroke_nz See a stroke FAST http://strokewise.org.nz/see/ Retweet for Stroke Awareness Week 12:17 AM Â· Apr 4, 2016Â·Twitter Web Client 8 Retweets 4 Likes	8	4	8	https://twitter.com/Stroke_nz/status/716751424982355968	twitter
694	Stroke Foundation NZ @Stroke_nz It's Stroke Awareness Week. If you know the signs of stroke and act FAST you can save a life. http://strokewise.org.nz/see/ 11:56 PM Â· Apr 3, 2016Â·Twitter Web Client 3 Retweets 3 Likes	3	3	3	https://twitter.com/Stroke_nz/status/716746225156956162	twitter
695	Caregiver's Cargiver @CharleneStroke Know the SIGNS of STROKE !!! Check today's blog post. http://1arm1leg100words.blogspot.com http://fb.me/14xZDZ0Ff 8:53 PM Â· Mar 31, 2013Â·Facebook	0	0	0	https://twitter.com/CharleneStroke/status/318435787190452224	twitter
696	StrokeRehab Plymouth Retweeted NHS England and NHS Improvement @NHSEngland Today sees #WorldStrokeDay A stroke is a serious life-threatening medical condition that occurs when the blood supply to part of the brain is cut off. When you spot any single sign of a stroke, itâ€™s time to dial 999 #ActFast @actfast999 9:05 AM Â· Oct 29, 2018Â·Hootsuite Inc. 631 Retweets 64 Quote Tweets 378 Likes	638	0	628	https://twitter.com/StrokeRehabPlym/status/1057318773651374080	twitter
697	StrokeRehab Plymouth @StrokeRehabPlym How to do the FAST test https://youtu.be/-8saTsVFFr4 via @YouTube 8:18 PM Â· Aug 31, 2017Â·Twitter Web Client 2 Retweets 1 Quote Tweet 2 Likes	2	2	2	https://twitter.com/StrokeRehabPlym/status/903321178797993984	twitter
698	StrokeRecovery Retweeted Heart & Stroke @HeartandStroke When it comes to stroke, every minute counts â€“ learn the FAST signs of stroke! @MBGov @SharedHealthMB Recognizing and reacting to stroke signs Christine Houde of the Heart Stroke Foundation of Manitoba shares the FAST acronym to tell when a stroke is coming on and how to react. winnipeg.ctvnews.ca 8:55 PM Â· Jul 16, 2020Â·Twitter Web App 1…	9	0	10	https://twitter.com/HSFCSR/status/1283844215735226368	twitter
699	StrokeRecovery Retweeted Heart & Stroke @HeartandStroke Signs can vary and may be different for men and women. If you experience any of these signs, call 9-1-1 or your local emergency number immediately 1:02 Learn the signs of a heart attack heartandstroke.ca 4:00 PM Â· Jun 30, 2020Â·Twitter for Advertisers (legacy) 15 Retweets 2 Quote Tweets 14 Likes	15	0	15	https://twitter.com/HSFCSR/status/1277975033889996810	twitter
700	StrokeRecovery Retweeted Heart & Stroke @HeartandStroke #Stroke is a medical emergency. If you experience any of these signs, call 9-1-1. Do not drive to the hospital. An ambulance will get you to the best hospital for stroke care. Learn the signs because when you suspect stroke, every minute counts. 0:09 Learn the signs of stroke heartandstroke.ca 4:00 PM Â· Apr 28, 2020Â·Twitter for Advertisers…	18	0	18	https://twitter.com/HSFCSR/status/1255863260580118529	twitter
701	StrokeRecovery Retweeted Heart & Stroke @HeartandStroke Canada, thank you for a successful #StrokeMonth! Thanks to FAST, more people in Canada are recognizing the signs of stroke. And more lives are being saved. 0:09 Please share with your friends and family. heartandstroke.ca 4:00 PM Â· Jun 30, 2019Â·Twitter for Advertisers (legacy) 8 Retweets 1 Quote Tweet 12 Likes	8	0	7	https://twitter.com/HSFCSR/status/1145347520794677251	twitter
702	StrokeRecovery Retweeted Chief Commissioner Darrell Reid @FireChiefReid One of my fav people had a stroke today. He was there the first shift I worked as a #firefighter. He taught me a million things, from flooring to firefighting. Medical pros & people who love him are taking good care of him. Do you know the signs of stroke-for your fav people? 3:04 AM Â· Feb 14, 2019 from Vancouver, British Co…	86	0	86	https://twitter.com/HSFCSR/status/1096211751165661184	twitter
703	StrokeRecovery Retweeted Heart & Stroke @HeartandStroke 1.9 million brain cells die every minute after a #stroke. Act FAST. Learn the signs of stroke. Act FAST! heartandstroke.ca 9:02 PM Â· Nov 18, 2018Â·Twitter for Advertisers (legacy) 29 Retweets 1 Quote Tweet 38 Likes	29	0	28	https://twitter.com/HSFCSR/status/1064346021495533569	twitter
704	StrokeRecovery Retweeted Heart & Stroke @HeartandStroke Recognizing and responding to stroke as a medical emergency is vital for treatment. Time is brain. Know the signs of stroke heartandstroke.ca 6:00 PM Â· Oct 30, 2018Â·Twitter for Advertisers (legacy) 9 Retweets 11 Likes	9	0	9	https://twitter.com/HSFCSR/status/1057341323504693248	twitter
705	StrokeRecovery Retweeted Heart & Stroke @HeartandStroke Canada, your #WorldStrokeDay goal - learn the FAST signs of stroke. 0:09 Learn the FAST signs of stroke heartandstroke.ca 2:00 PM Â· Oct 29, 2018Â·Twitter for Advertisers (legacy) 164 Retweets 18 Quote Tweets 128 Likes	166	0	164	https://twitter.com/HSFCSR/status/1056938908393578496	twitter
706	StrokeRecovery Retweeted FloreyStroke @FloreyStroke Tomorrow is #WorldStrokeDay. Know how to recognise common signs of stroke with FAST from @strokefdn 2:43 AM Â· Oct 28, 2018Â·TweetDeck 17 Retweets 2 Quote Tweets 17 Likes	18	0	17	https://twitter.com/HSFCSR/status/1056936517959061506	twitter
707	StrokeRecovery Retweeted American_Stroke @American_Stroke 1 in 6 people around the world will experience a stroke. Thatâ€™s why itâ€™s vital to know the signs and always think F.A.S.T.: Face drooping, Arm weakness, Speech difficulty, Time to call 911. http://spr.ly/6011DNsZl #WorldStrokeDay #IWillAgain 5:11 PM Â· Oct 2, 2018Â·Sprinklr 14 Retweets 2 Quote Tweets 13 Likes	14	0	14	https://twitter.com/HSFCSR/status/1047143084738449411	twitter
708	StrokeRecovery Retweeted Chief Commissioner Darrell Reid @FireChiefReid 8 y/o Max learned signs of stroke ? @TheHSF ? #JumpRopeForHeart school event. He recognized the signs in his #Calgary #FireFighter dad & called 911. His dad has now returned to work!! Learn signs at http://heartandstroke.ca F-ace A-rms S-peech T-ime Calgary boy, 8, calls 911 after recognizing signs of stroke when father colla…	41	0	41	https://twitter.com/HSFCSR/status/1008769349358968832	twitter
709	StrokeRecovery @HSFCSR Wonderful, heart-warming story to share on Father's Day. Knowing the signs of stroke saves lives! http://cbc.ca/news/canada/calgary/calgary-boy-jumps-into-action-as-father-suffers-stroke-1.4706452â€¦ 11:27 PM Â· Jun 17, 2018Â·Facebook 3 Retweets 1 Quote Tweet 6 Likes	3	6	3	https://twitter.com/HSFCSR/status/1008461097425342469	twitter
710	StrokeRecovery Retweeted Heart & Stroke @HeartandStroke Canada, your #StrokeMonth goal - Learn the FAST signs of stroke. 0:09 7:16 PM Â· Jun 10, 2018Â·Twitter for Advertisers (legacy) 23 Retweets 4 Quote Tweets 22 Likes	23	0	23	https://twitter.com/HSFCSR/status/1005877133657325568	twitter
711	StrokeRecovery Retweeted Heart & Stroke @HeartandStroke Thanks to FAST, more Canadians are recognizing the signs of #stroke. And more lives are being saved. Know the signs, create #MoreMoments. 0:09 Know the signs of stroke, act FAST! 3:33 PM Â· Mar 31, 2018Â·Twitter Ads 27 Retweets 1 Quote Tweet 28 Likes	27	0	25	https://twitter.com/HSFCSR/status/980510255657504768	twitter
712	StrokeRecovery Retweeted Heart & Stroke @HeartandStroke Would you know when someone is having a stroke? By knowing the FAST signs of #stroke and acting FAST, you can save a life of someone you love. 0:31 Experience stroke through the eyes of a witness 3:18 PM Â· Mar 19, 2018Â·Twitter Media Studio 49 Retweets 1 Quote Tweet 51 Likes	50	0	48	https://twitter.com/HSFCSR/status/975932160866742272	twitter
713	Heart & Stroke NL @HeartStrokeNL Can you remember the four steps to recognizing the signs of a stroke? Hint: think FAST! 1:18 AM Â· Jun 19, 2015Â·Twitter for iPhone 1 Retweet	1	0	1	https://twitter.com/HeartStrokeNL/status/611674343827992577	twitter
714	Heart & Stroke NL @HeartStrokeNL FAST T is for Time. Speed is essential. Time = brain. Act fast. Call 911 if you suspect a stroke. #strokemonth 12:37 AM Â· Jun 6, 2015Â·Twitter for iPhone 4 Retweets 2 Likes	4	2	4	https://twitter.com/HeartStrokeNL/status/606952998359695360	twitter
715	Heart & Stroke NL @HeartStrokeNL S is for Speech. Is it slurred or jumbled? Remember FAST - Face, Arms, Speech, Time. #strokemonth2015 9:15 PM Â· Jun 5, 2015Â·Twitter Web Client 6 Retweets 2 Likes	6	2	6	https://twitter.com/HeartStrokeNL/status/606902150405464065	twitter
716	Heart & Stroke NL @HeartStrokeNL Be prepared for a stroke. Think FAST. F is for Face (numb or droopy on one side). A is for Arms: can you raise them? 6:55 PM Â· Jun 4, 2015Â·Twitter for iPhone 5 Retweets 3 Likes	5	3	5	https://twitter.com/HeartStrokeNL/status/606504661307256832	twitter
717	Heart & Stroke NL @HeartStrokeNL FAST: the first sign is Face. Is it drooping on one side? Is it numb? Ask the person to smile. #strokemonth 3:44 PM Â· Jun 3, 2015Â·Twitter for iPhone	0	0	0	https://twitter.com/HeartStrokeNL/status/606094033744760832	twitter
718	StrokeSupport @strokesupportin I liked a @YouTube video from @viachristi http://youtu.be/9URuCvEyeCU?a Know the warning signs of stroke Know the warning signs of stroke Know the warning signs of stroke so you can act FASThttp://www.via-christi.org/stroke youtube.com 9:42 AM Â· Jul 3, 2015Â·Google	0	0	0	https://twitter.com/strokesupportin/status/616874592007757825	twitter
719	StrokeSupport @strokesupportin Stroke Warning Signs http://strokesupport.in/stroke-warning-signs/â€¦ 1:18 AM Â· Jun 25, 2015Â·WordPress.com	0	0	0	https://twitter.com/strokesupportin/status/613848780140470277	twitter
720	Stroke Recovery Association NSW @StrokeNsw Do you know the warning signs of Stroke? Remembering DANGER can make all the difference in an emergency situation. Share or tag someone in this post to let them know the warning signs! #stroke #strokeawareness #warningsigns #earlydetection #strokerecovery #strokesurvivor 1:58 AM Â· Nov 22, 2018Â·Twitter Web Client 4 Retweets 4 Likes	4	4	4	https://twitter.com/StrokeNsw/status/1065409085393104896	twitter
721	IschemicStroke @HelpStroke #Headache is more common in #stroke than you think http://ischemicstrokeexplained.org/2015/09/ischemic-stroke-top-5-most-common-signs.htmlâ€¦ 1:56 AM Â· Sep 30, 2015Â·Twitshot.com	1	0	0	https://twitter.com/HelpStroke/status/649009943937355776	twitter
722	IschemicStroke @HelpStroke Ischemic Stroke Explained: Recognize A #Stroke FAST http://ischemicstrokeexplained.org/2015/09/recognize-stroke-fast.htmlâ€¦ 7:28 AM Â· Sep 22, 2015Â·Twitshot.com 1 Retweet	1	0	1	https://twitter.com/HelpStroke/status/646194324728754176	twitter
723	BIA-MA @BrainInjuryMA WISDOM WEDNESDAY: RECOGNIZE THE SIGNS OF STROKE 4:44 PM Â· May 16, 2018Â·Hootsuite 3 Retweets 4 Likes	3	4	3	https://twitter.com/BrainInjuryMA/status/996763376914231297	twitter
724	BIAF @BrainInjuryFL 1 in 50 people has an unruptured brain aneurysm. Please help us spread awareness by sharing this post. The more aware people are the more lives can be saved. Know the facts. Share the facts. Save a life. #decreasingtheodds #baf #1in50 9:00 PM Â· Mar 23, 2018Â·Twitter for Advertisers (legacy) 3 Retweets 1 Quote Tweet 3 Likes	3	4	3	https://twitter.com/BrainInjuryFL/status/977273779398238208	twitter
725	Stroke Association @TheStrokeAssoc How do you spot the signs of a stroke? The @Independent has put together a useful guide. What is a stroke and what are the symptoms? Strokes are the fourth leading cause of death in the UK independent.co.uk 11:30 AM Â· Oct 31, 2018Â·Sprout Social 37 Retweets 1 Quote Tweet 46 Likes	37	46	37	https://twitter.com/TheStrokeAssoc/status/1057580455908818944	twitter
726	Sign Against Stroke Retweeted European Thrombosis & Haemostasis Alliance (ETHA) @EuropeanTHA A5: Don't miss these common signs and symptoms from #WTDay19 #ClotChat 4:41 PM Â· Oct 9, 2019Â·Twitter Web App 9 Retweets 14 Likes	9	0	9	https://twitter.com/signagnststroke/status/1181942807495413761	twitter
727	Heart & Stroke @HeartandStroke Know what a heart attack looks like? Maybe not. Women tend to show different and much less obvious signs than men. Know what to look for. Know how to help. 1:02 Learn the signs of a heart attack heartandstroke.ca 4:00 PM Â· Aug 11, 2020Â·Twitter for Advertisers (legacy) 14 Retweets 1 Quote Tweet 16 Likes	14	17	14	https://twitter.com/HeartandStroke/status/1293185405605556224	twitter
728	Heart & Stroke @HeartandStroke In a recent poll we carried out, only half of women were able to correctly answer more than five basic heart and stroke health questions. Learn the risks and signs for heart disease and stroke - it could save a woman's life. #TimeToSeeRed. 0:45 It's #TimeToSeeRed heartandstroke.ca 3:23 PM Â· Aug 27, 2018Â·Twitter for Advertisers (legacy) 2 Retweets 4 Likes	2	4	2	https://twitter.com/HeartandStroke/status/1034068769797066752	twitter
729	Heart & Stroke @HeartandStroke The signs of heart disease or stroke are too often ignored. Learn how to recognize them and help save a life. It's #TimeToSeeRed. It's #TimeToSeeRed heartandstroke.ca 5:30 PM Â· Aug 22, 2018Â·Twitter for Advertisers (legacy) 3 Retweets 5 Likes	3	5	3	https://twitter.com/HeartandStroke/status/1032288789664653312	twitter
730	Heart & Stroke @HeartandStroke There are heart disease and stroke risk factors that may be unique in women like diabetes, estrogen, birth control pills, menopause and hormone replacement therapy changes. Learn the risks, it could save a woman's life. #TimeToSeeRed Women's unique risk factors heartandstroke.ca 10:39 PM Â· Aug 15, 2018Â·Twitter for Advertisers (legacy) 22 Retweets 28 Likes	22	29	22	https://twitter.com/HeartandStroke/status/1029829834472611841	twitter
731	Heart & Stroke @HeartandStroke There are heart disease and stroke risk factors that may be unique in women like diabetes, estrogen, birth control pills, menopause and hormone replacement therapy changes. Learn the risks, it could save a woman's life. #TimeToSeeRed Women's unique risk factors heartandstroke.ca 4:17 PM Â· Aug 5, 2018Â·Twitter for Advertisers (legacy) 71 Retweets 5 Quote Tweets 105 …	73	107	70	https://twitter.com/HeartandStroke/status/1026109821718880256	twitter
732	Aphasia Hope @AphasiaAnswers Most Stroke Signs Unrecognized by Most Women via @medpagetoday : http://atjo.es/5Lg1 12:23 AM Â· Sep 4, 2020Â·EdgeTheory	0	0	0	https://twitter.com/AphasiaAnswers/status/1301646947057569792	twitter
733	Aphasia Hope @AphasiaAnswers Know how to diagnose a #Stroke http://atjo.es/5Koh 5:52 AM Â· Jul 26, 2020Â·EdgeTheory 1 Like	0	1	1	https://twitter.com/AphasiaAnswers/status/1287234369321656328	twitter
734	Aphasia Hope @AphasiaAnswers Know how to diagnose a #Stroke http://atjo.es/5Koy 3:55 PM Â· Jul 22, 2020Â·EdgeTheory	0	0	0	https://twitter.com/AphasiaAnswers/status/1285936435246374912	twitter
735	Aphasia Hope @AphasiaAnswers Don't ignore the smallest signs: Ignoring mini strokes 'puts people at risk of full #stroke' http://atjo.es/5KoM 2:03 AM Â· Jul 21, 2020Â·EdgeTheory	0	0	0	https://twitter.com/AphasiaAnswers/status/1285364833110708226	twitter
736	Aphasia Hope @AphasiaAnswers Getting a fix on #stroke symptoms: http://atjo.es/5JxC 7:14 PM Â· May 30, 2020Â·EdgeTheory 1 Retweet 3 Likes	1	3	1	https://twitter.com/AphasiaAnswers/status/1266780015028572161	twitter
737	Aphasia Hope @AphasiaAnswers Is it #stroke? 10 Common Symptoms: http://atjo.es/5Jxt 2:33 AM Â· May 29, 2020Â·EdgeTheory 1 Retweet 1 Like	1	1	1	https://twitter.com/AphasiaAnswers/status/1266165615213101056	twitter
738	Aphasia Hope @AphasiaAnswers Do you know the symptoms of stroke in women? http://atjo.es/5Jwk 6:11 PM Â· May 11, 2020Â·EdgeTheory	0	0	0	https://twitter.com/AphasiaAnswers/status/1259878793856143360	twitter
739	Aphasia Hope @AphasiaAnswers Do you know the symptoms of stroke in women? http://atjo.es/5IXD 3:18 AM Â· Apr 23, 2020Â·EdgeTheory 2 Retweets 3 Likes	2	3	2	https://twitter.com/AphasiaAnswers/status/1253131209435164676	twitter
740	Aphasia Hope @AphasiaAnswers . @everydayhealth points out the symptoms of stroke in women: http://atjo.es/5Hrq 3:02 AM Â· Feb 22, 2020Â·EdgeTheory	0	0	0	https://twitter.com/AphasiaAnswers/status/1231036448817786880	twitter
741	Aphasia Hope @AphasiaAnswers . @everydayhealth points out the symptoms of stroke in women: http://atjo.es/5Hra 11:47 PM Â· Feb 17, 2020Â·EdgeTheory 1 Retweet 1 Like	1	1	1	https://twitter.com/AphasiaAnswers/status/1229537878616702976	twitter
742	Aphasia Hope @AphasiaAnswers Most Stroke Signs Unrecognized by Most Women via @medpagetoday : http://atjo.es/5Hr8 9:20 PM Â· Feb 17, 2020Â·EdgeTheory 2 Likes	0	2	2	https://twitter.com/AphasiaAnswers/status/1229500957106544640	twitter
743	Aphasia Hope @AphasiaAnswers . @everydayhealth points out the symptoms of stroke in women: http://atjo.es/5Hr0 11:29 PM Â· Feb 15, 2020Â·EdgeTheory 4 Retweets 3 Likes	4	3	4	https://twitter.com/AphasiaAnswers/status/1228808699411619840	twitter
744	Aphasia Hope @AphasiaAnswers . @everydayhealth points out the symptoms of stroke in women: http://atjo.es/5Hqf 10:03 AM Â· Feb 5, 2020Â·EdgeTheory 1 Retweet 1 Like	1	1	1	https://twitter.com/AphasiaAnswers/status/1224981753238032384	twitter
745	Aphasia Hope @AphasiaAnswers Is it #stroke? 10 Common Symptoms: http://atjo.es/5Fjh 6:43 PM Â· Dec 13, 2019Â·EdgeTheory	0	0	0	https://twitter.com/AphasiaAnswers/status/1205543815500750849	twitter
746	Aphasia Hope @AphasiaAnswers Being aware of the Symptoms of #Stroke is vital: https://stroke.org/understand-stroke/recognizing-stroke/signs-and-symptoms-strokeâ€¦ 3:03 PM Â· Dec 1, 2019Â·EdgeTheory 1 Retweet 2 Likes	1	2	1	https://twitter.com/AphasiaAnswers/status/1201139879603834880	twitter
747	Aphasia Hope @AphasiaAnswers Most Stroke Signs Unrecognized by Most Women via @medpagetoday : http://atjo.es/5Eet 12:00 AM Â· Nov 26, 2019Â·EdgeTheory 1 Retweet 1 Like	1	1	1	https://twitter.com/AphasiaAnswers/status/1199100456389226497	twitter
748	Aphasia Hope @AphasiaAnswers Being aware of the Symptoms of #Stroke is vital: https://stroke.org/understand-stroke/recognizing-stroke/signs-and-symptoms-strokeâ€¦ 12:08 AM Â· Nov 12, 2019Â·EdgeTheory 1 Retweet	1	0	1	https://twitter.com/AphasiaAnswers/status/1194029217484361728	twitter
749	Aphasia Hope @AphasiaAnswers . @everydayhealth points out the symptoms of stroke in women: http://atjo.es/5Ede 5:40 AM Â· Nov 9, 2019Â·EdgeTheory	0	0	0	https://twitter.com/AphasiaAnswers/status/1193025662585655296	twitter
750	Aphasia Hope @AphasiaAnswers Is it #stroke? 10 Common Symptoms: http://atjo.es/5D7Y 9:02 PM Â· Oct 28, 2019Â·EdgeTheory 1 Retweet	1	0	1	https://twitter.com/AphasiaAnswers/status/1188908919663538177	twitter
751	Aphasia Hope @AphasiaAnswers . @everydayhealth points out the symptoms of stroke in women: http://atjo.es/5D5U 3:09 AM Â· Oct 2, 2019Â·EdgeTheory	0	0	0	https://twitter.com/AphasiaAnswers/status/1179201659127451649	twitter
752	Aphasia Hope @AphasiaAnswers Is it #stroke? 10 Common Symptoms: http://atjo.es/5C0b 1:14 PM Â· Sep 3, 2019Â·EdgeTheory	0	0	0	https://twitter.com/AphasiaAnswers/status/1168844708887572481	twitter
753	Aphasia Hope @AphasiaAnswers Is it #stroke? 10 Common Symptoms: http://atjo.es/5AOX 1:58 AM Â· Aug 2, 2019Â·EdgeTheory 1 Retweet 1 Like	0	1	1	https://twitter.com/AphasiaAnswers/status/1157078189543497728	twitter
754	Aphasia Hope @AphasiaAnswers Is it #stroke? 10 Common Symptoms: http://atjo.es/5xzd 12:00 AM Â· Jun 28, 2019Â·EdgeTheory	0	0	0	https://twitter.com/AphasiaAnswers/status/1144364849201369090	twitter
755	Aphasia Hope @AphasiaAnswers Is it #stroke? 10 Common Symptoms: http://atjo.es/5xxv 6:02 PM Â· Jun 4, 2019Â·EdgeTheory	0	0	0	https://twitter.com/AphasiaAnswers/status/1135939873431592960	twitter
756	Aphasia Hope @AphasiaAnswers Do you know the symptoms of stroke in women? http://atjo.es/5APU 9:52 PM Â· Aug 15, 2019Â·EdgeTheory	0	0	0	https://twitter.com/AphasiaAnswers/status/1162089600027975680	twitter
757	Aphasia Hope @AphasiaAnswers Know how to diagnose a #Stroke http://atjo.es/5APE 7:21 PM Â· Aug 11, 2019Â·EdgeTheory 1 Retweet 1 Like	0	0	1	https://twitter.com/AphasiaAnswers/status/1160602258427568128	twitter
758	Aphasia Hope @AphasiaAnswers Know how to diagnose a #Stroke http://atjo.es/5APG 6:57 PM Â· Aug 11, 2019Â·EdgeTheory 1 Retweet 1 Like	0	0	1	https://twitter.com/AphasiaAnswers/status/1160596096764305410	twitter
759	Aphasia Hope @AphasiaAnswers Being aware of the Symptoms of #Stroke is vital: https://stroke.org/understand-stroke/recognizing-stroke/signs-and-symptoms-strokeâ€¦ 9:33 PM Â· Aug 9, 2019Â·EdgeTheory	0	0	0	https://twitter.com/AphasiaAnswers/status/1159910646147944448	twitter
760	Aphasia Hope @AphasiaAnswers Being aware of the Signs of #Stroke is crucial: https://stroke.org/understand-stroke/recognizing-stroke/signs-and-symptoms-strokeâ€¦ 9:45 AM Â· Jul 30, 2019Â·EdgeTheory 1 Like	0	1	1	https://twitter.com/AphasiaAnswers/status/1156108570020208641	twitter
761	Aphasia Hope @AphasiaAnswers . @everydayhealth points out the symptoms of stroke in women: http://atjo.es/5zeB 7:27 PM Â· Jul 17, 2019Â·EdgeTheory	0	0	0	https://twitter.com/AphasiaAnswers/status/1151543995451006986	twitter
762	Aphasia Hope @AphasiaAnswers Being aware of the Symptoms of #Stroke is vital: https://stroke.org/understand-stroke/recognizing-stroke/signs-and-symptoms-strokeâ€¦ 8:15 PM Â· Jun 30, 2019Â·EdgeTheory	0	0	0	https://twitter.com/AphasiaAnswers/status/1145395423634477056	twitter
763	Aphasia Hope @AphasiaAnswers . @everydayhealth points out the symptoms of stroke in women: http://atjo.es/5tDA 1:37 PM Â· Apr 29, 2019Â·EdgeTheory 1 Retweet	1	0	1	https://twitter.com/AphasiaAnswers/status/1122827208773574656	twitter
764	Aphasia Hope @AphasiaAnswers Being aware of the Signs of #Stroke is crucial: https://stroke.org/understand-stroke/recognizing-stroke/signs-and-symptoms-strokeâ€¦ 3:36 AM Â· Apr 25, 2019Â·EdgeTheory 2 Likes	0	2	2	https://twitter.com/AphasiaAnswers/status/1121226440526237697	twitter
765	Aphasia Hope @AphasiaAnswers To Prevent Death Or Disability Seek Immediate Care When Stroke Symptoms Occur http://atjo.es/5tD5 8:32 PM Â· Apr 22, 2019Â·EdgeTheory 1 Retweet 2 Likes	1	2	1	https://twitter.com/AphasiaAnswers/status/1120394980449816576	twitter
766	Aphasia Hope @AphasiaAnswers Being aware of the Signs of #Stroke is vital: https://stroke.org/understand-stroke/recognizing-stroke/signs-and-symptoms-strokeâ€¦ 2:59 PM Â· Apr 18, 2019Â·EdgeTheory 1 Retweet 1 Like	1	1	1	https://twitter.com/AphasiaAnswers/status/1118861647341334528	twitter
767	Aphasia Hope @AphasiaAnswers . @everydayhealth points out the symptoms of stroke in women: http://atjo.es/5tBC 12:09 PM Â· Apr 2, 2019Â·EdgeTheory	0	0	0	https://twitter.com/AphasiaAnswers/status/1113020668419899394	twitter
768	Aphasia Hope @AphasiaAnswers Being aware of the Signs of #Stroke is crucial: https://stroke.org/understand-stroke/recognizing-stroke/signs-and-symptoms-strokeâ€¦ 3:34 AM Â· Mar 18, 2019Â·EdgeTheory 1 Retweet 1 Like	1	1	1	https://twitter.com/AphasiaAnswers/status/1107470328144560128	twitter
769	Stroke Foundation @strokefdn Stroke signs in babies and children: https://bit.ly/3hd8Wxq #ourfamilystrokejourney 4:59 AM Â· Sep 9, 2020Â·Twitter Web App 1 Retweet 1 Like	1	1	1	https://twitter.com/strokefdn/status/1303528431682953232	twitter
770	Stroke Foundation @strokefdn Stroke signs in babies and children: https://bit.ly/3hd8Wxq #ourfamilystrokejourney 4:59 AM Â· Sep 9, 2020Â·Twitter Web App 1 Retweet 1 Like	1	1	1	https://twitter.com/strokefdn/status/1303528431682953232	twitter
771	Stroke Foundation @strokefdn Stroke is always a medical emergency. It is vital to call triple zero (000) immediately if you suspect a stroke. #timeisbrain #signsofstroke 5:33 AM Â· May 13, 2020Â·Twitter Web App 3 Retweets 12 Likes	3	12	3	https://twitter.com/strokefdn/status/1260412839946326020	twitter
772	Stroke Foundation @strokefdn Stroke is always a medical emergency. It is vital to call triple zero (000) immediately if you suspect a stroke. #timeisbrain #signsofstroke 5:21 AM Â· Apr 2, 2020Â·Twitter Web App 5 Retweets 11 Likes	5	11	5	https://twitter.com/strokefdn/status/1245551844593528832	twitter
773	Stroke Foundation @strokefdn Nearly 2 billion brain cells die every minute during a stroke. Time equals brain saved! #strokeweek19 https://twitter.com/blueside21/status/1169204855413473280â€¦ This Tweet is unavailable. 4:35 AM Â· Sep 5, 2019Â·Twitter Web App 3 Retweets 14 Likes	3	13	3	https://twitter.com/strokefdn/status/1169438935522496512	twitter
774	Stroke Foundation @strokefdn Emmaâ€™s stroke illustrates how important it is for everyone to know the signs of a stroke. Emma knew she was having a stroke, her fiancÃ© didnâ€™t, and he did what he thought best â€“ put Emma to bed. https://bit.ly/2NKZKmc 2:20 AM Â· Sep 4, 2018Â·Twitter Web Client 3 Retweets 2 Quote Tweets 10 Likes	3	10	3	https://twitter.com/strokefdn/status/1036771019929706496	twitter
775	CroÃ­ Heart & Stroke Retweeted WHO South-East Asia @WHOSEARO Know the symptoms of #heartattacks and #strokes . If you are experiencing any of these symptoms, seek medical care immediately. 8:27 AM Â· Nov 11, 2019Â·Twitter Web App 154 Retweets 4 Quote Tweets 206 Likes	156	0	151	https://twitter.com/CroiHeartStroke/status/1193829632216354816	twitter
776	CroÃ­ Heart & Stroke Retweeted BHF @TheBHF Would you recognise the signs of a stroke? On #WorldStrokeDay, take a moment to learn the signs and symptoms to look out for: http://bit.ly/2MTnLcF 0:13 5.8K views 9:32 AM Â· Oct 29, 2019Â·Sprout Social 101 Retweets 11 Quote Tweets 110 Likes	101	0	100	https://twitter.com/CroiHeartStroke/status/1189187529989185540	twitter
777	CroÃ­ Heart & Stroke Retweeted World Health Organization (WHO) @WHO Replying to @WHO The most common symptom of a #stroke is sudden weakness of the face, arm, or leg, most often on one side of the body. People experiencing these symptoms should seek medical care immediately http://bit.ly/2OkbfVe #WorldStrokeDay GIF 9:57 AM Â· Oct 29, 2019Â·Twitter for iPhone 362 Retweets 29 Quote Tweets 437 Likes	371	0	0	https://twitter.com/CroiHeartStroke/status/1189131014133694464	twitter
778	CroÃ­ Heart & Stroke @CroiHeartStroke A #stroke is always a medical emergency. Do you know how to recognise a stroke? The signs and symptoms vary from person to person, but usually begin suddenly. The type of symptoms depends on the type of stroke and the area of the #brain thatâ€™s affected. #strokesurvivor 11:50 AM Â· Jul 2, 2019Â·Twitter Web Client 7 Retweets 3 Likes	7	3	7	https://twitter.com/CroiHeartStroke/status/1145993203067305984	twitter
779	ARC AphasiaRecovery Retweeted Lilly Diabetes @LillyDiabetes Type 2 diabetes increases the risk for cardiovascular events like stroke. Do you know the signs? If you or a loved one have #T2D, talk to a doctor today to start managing the risk. 0:06 276 views 8:00 PM Â· Aug 1, 2019Â·Khoros 1 Retweet 2 Likes	1	0	1	https://twitter.com/ARCaphasia/status/1157772637075980288	twitter
780	ARC AphasiaRecovery Retweeted Cleveland Clinic @ClevelandClinic Symptoms of a brain aneurysm vs. stroke: Brain Aneurysm Symptoms Are Similar to Stroke: True or False? Quiz yourself about this dangerous disorder health.clevelandclinic.org 1:39 AM Â· Jul 5, 2019Â·TweetDeck 93 Retweets 3 Quote Tweets 172 Likes	93	0	89	https://twitter.com/ARCaphasia/status/1148718568499867649	twitter
781	HeartFoundationSA @SAHeartStroke We support #WorldStrokeWeek 2018 Know your risk and how to reduce it @HealthZA @ncd_sa @ADSA @StrokeAngelsSA @WStrokeCampaign 9:00 AM Â· Nov 3, 2018Â·TweetDeck 6 Retweets 1 Quote Tweet 6 Likes	6	6	6	https://twitter.com/SAHeartStroke/status/1058629855107936256	twitter
782	HeartFoundationSA @SAHeartStroke Stroke Week: Know how to recognise a stroke: http://bit.ly/2i3qSC8 @HealthZA @ncd_sa @ADSA @StrokeAngelsSA @WStrokeCampaign 7:30 AM Â· Nov 2, 2018Â·TweetDeck 4 Retweets 2 Likes	4	2	4	https://twitter.com/SAHeartStroke/status/1058244817690472448	twitter
783	HeartFoundationSA @SAHeartStroke #StrokeWeek :Know how to recognise a stroke: http://bit.ly/2i3qSC8 @HealthZA @ncd_sa @boehringerus @WStrokeCampaign @StrokeAngelsSA 12:30 PM Â· Nov 1, 2017Â·TweetDeck 5 Retweets 5 Likes	5	5	5	https://twitter.com/SAHeartStroke/status/925686363554566150	twitter
784	Stroke Association Yorkshire Retweeted Stroke Association Yorkshire @StrokeYorkshire Knowing these #stroke symptoms and causes could save a life. Read more at @hulldailymail : http://bit.ly/2qBz8HN #MakeMayPurple 11:57 AM Â· May 30, 2017Â·TweetDeck 4 Retweets 3 Likes	4	0	4	https://twitter.com/StrokeYorkshire/status/870883022698106880	twitter
785	Stroke Association Yorkshire @StrokeYorkshire Knowing these #stroke symptoms and causes could save a life. Read more at @hulldailymail : http://bit.ly/2qBz8HN #MakeMayPurple 11:57 AM Â· May 30, 2017Â·TweetDeck 4 Retweets 3 Likes	4	3	4	https://twitter.com/StrokeYorkshire/status/869493071733501952	twitter
786	Stroke Association Yorkshire Retweeted Hilary Devey CBE @HilaryDevey worrying, more young people are having strokes says @TheStrokeAssoc - http://strk.org.uk/1J8lEsX; spot the signs and symptoms 2:05 PM Â· May 12, 2015Â·Twitter Web Client 6 Retweets 3 Likes	6	0	6	https://twitter.com/StrokeYorkshire/status/598099079160266752	twitter
787	British Aphasiology Society Retweeted Aphasia Center @aphasia_acc The impact of stroke on young adults, symptoms & what to do if you spot them & resources for survivors #aphasia http://goo.gl/q3bf7D 1:13 AM Â· Jun 28, 2017Â·Twitter Web Client 3 Retweets 4 Likes	3	0	3	https://twitter.com/BasAphasia/status/880860227943497728	twitter
788	Natl Aphasia Assoc @NatAphasiaAssoc Strokes may not always look the same in men and women. Learn more about stroke symptoms.http://aphasia.org/stories/women-and-stroke-symptoms/â€¦ 2:06 PM Â· Feb 4, 2020Â·TweetDeck 8 Retweets 9 Likes	8	9	8	https://twitter.com/NatAphasiaAssoc/status/1224680504001056769	twitter
789	Natl Aphasia Assoc @NatAphasiaAssoc Strokes may not always look the same in men and woman. Learn more about stroke symptoms: http://aphasia.org/stories/women-and-stroke-symptoms/â€¦ 2:23 PM Â· Feb 21, 2019Â·Twitter Web Client 1 Retweet 1 Like	1	1	1	https://twitter.com/NatAphasiaAssoc/status/1098573916489035779	twitter
790	Natl Aphasia Assoc @NatAphasiaAssoc Do you know the signs of a stroke? Tomorrow begins Stroke Awareness Month with @strokefdn , @natlstrokeassoc, and @American_Stroke : https://washingtonpost.com/national/health-science/brushing-up-on-stroke-symptoms-might-mean-saving-a-life/2018/04/27/e3d6a994-488e-11e8-827e-190efaf1f1ee_story.htmlâ€¦ 1:09 PM Â· Apr 30, 2018Â·TweetDeck 4 Retweets 5 Likes	4	5	4	https://twitter.com/NatAphasiaAssoc/status/990910887878946816	twitter
791	Heart&Stroke NB | Coeur+AVC NB @HeartStrokeNB During this pandemic, our Emergency Services are ready in the case of an emergency. Know the Signs & Symptoms of heart attack and stroke: #COVID19 6:55 PM Â· Apr 22, 2020 from Saint John, New BrunswickÂ·Twitter for iPhone 2 Retweets 2 Likes	2	2	2	https://twitter.com/HeartStrokeNB/status/1253004403621212161	twitter
792	LivingWithAphasia Retweeted Stroke Association @TheStrokeAssoc How do you spot the signs of a stroke? The @Independent has put together a useful guide. What is a stroke and what are the symptoms? Strokes are the fourth leading cause of death in the UK independent.co.uk 11:30 AM Â· Oct 31, 2018Â·Sprout Social 37 Retweets 1 Quote Tweet 46 Likes	37	0	37	https://twitter.com/LivingAphasia/status/1057908454990536704	twitter
793	Stroke Connection @SC_Magazine Stroke is preventable, treatable and beatable. Learn the signs and help save a life. http://spr.ly/6010D24wE Together to End Stroke is Nationally Supported by Medtronic. 4:00 PM Â· Sep 29, 2018Â·Sprinklr 2 Retweets 1 Like	2	1	2	https://twitter.com/SC_Magazine/status/1046036885842399232	twitter
794	CDC Division for Heart Disease & Stroke Prevention @CDCHeart_Stroke These are 5 common signs and symptoms of a #HeartAttack. Read more about how to recognize a heart attack in men and women. https://bit.ly/2lLNasA 8:45 PM Â· Aug 1, 2019Â·Sprout Social 56 Retweets 5 Quote Tweets 58 Likes	57	59	54	https://twitter.com/CDCHeart_Stroke/status/1156999310954967040	twitter
795	CDC Division for Heart Disease & Stroke Prevention @CDCHeart_Stroke Can you spot the signs and symptoms of a #stroke? Find out with our quiz. http://bit.ly/2pw66gA #ThursdayTrivia 9:00 PM Â· Dec 20, 2018Â·Hootsuite Inc.	0	0	0	https://twitter.com/CDCHeart_Stroke/status/1075843472568004608	twitter
796	CDC Division for Heart Disease & Stroke Prevention @CDCHeart_Stroke Some women are at risk for #stroke during and after childbirth. One survivor's advice? "Don't downplay your symptoms." Read her story. http://bit.ly/2KGFO2I 0:22 122 views 4:52 PM Â· Jun 27, 2018Â·Twitter Web Client 3 Retweets 5 Likes	3	5	3	https://twitter.com/CDCHeart_Stroke/status/1011985607093051392	twitter
797	CDC Division for Heart Disease & Stroke Prevention @CDCHeart_Stroke One thing all #stroke survivors will tell you? Pay attention to the signs and symptoms. Learn to recognize when someone is having a stroke. http://bit.ly/2mYG0xa #StrokeMonth 3:01 PM Â· May 27, 2018Â·Hootsuite 28 Retweets 12 Likes	28	12	28	https://twitter.com/CDCHeart_Stroke/status/1000723556387389440	twitter
798	CDC Division for Heart Disease & Stroke Prevention @CDCHeart_Stroke Recognizing the signs and symptoms of a #stroke could help save a lifeâ€”possibly your own. Watch this video to learn more. http://bit.ly/2mYG0xa #StrokeMonth 2:20 109 views 4:30 PM Â· May 10, 2018Â·Twitter Web Client 7 Retweets 3 Likes	8	4	7	https://twitter.com/CDCHeart_Stroke/status/994585538391953410	twitter
799	CDC Division for Heart Disease & Stroke Prevention @CDCHeart_Stroke A2: Signs of #stroke: sudden numbness, confusion, trouble seeing, trouble walking, difficulty speaking, and headache. http://bit.ly/2mYG0xa #BrainForLife 7:09 PM Â· May 2, 2018Â·Twitter Web Client 1 Retweet 1 Quote Tweet 2 Likes	1	2	1	https://twitter.com/CDCHeart_Stroke/status/991726271506853888	twitter
800	StrokeRecovery Retweeted The Marilyn Denis Show @TheMarilynShow Learn the signs and symptoms of heart attacks and strokes for women: https://bit.ly/2GsyYyf #TimeToSeeRed #sponsored @HeartandStroke 0:20 1.6K views 9:31 PM Â· Feb 6, 2019Â·Twitter Ads 15 Retweets 2 Quote Tweets 24 Likes	15	0	15	https://twitter.com/HSFCSR/status/1093544768104292353	twitter
801	StrokeRecovery Retweeted Ontario Ministry of Health @ONThealth On #WorldStrokeDay, learn the signs and symptoms of a stroke: â€¢ numbness in your face â€¢ trouble seeing in one or both eyes â€¢ headache â€¢ dizziness â€¢ loss of balance or coordination â€¢ trouble walking â€¢ weakness in your arms â€¢ trouble speaking http://Bit.ly/2fGzURG 12:46 PM Â· Oct 29, 2018Â·Twitter Web Client 195 Retweets…	196	0	195	https://twitter.com/HSFCSR/status/1056938935061041153	twitter
802	StrokeRecovery Retweeted Heart & Stroke @HeartandStroke RT Stroke is a medical emergency. Learn the signs because when you suspect stroke, every minute counts. #StrokeMonth 0:09 18.8K views 5:44 PM Â· Jun 7, 2018Â·Twitter for Advertisers (legacy) 27 Retweets 4 Quote Tweets 20 Likes	27	0	27	https://twitter.com/HSFCSR/status/1004753767248654337	twitter
803	Heart and Stroke Foundation launches FAST campaign http://www.cbc.ca/news/canada/prince-edward-island/heart-and-stroke-foundation-launches-fast-campaign-1.2859757 WWW.CBC.CA Heart and Stroke Foundation launches FAST campaign	7	0	0	https://facebook.com/story.php?story_fbid=796594583745213&id=751797281558277	facebook
804	APHASIA.ORG Women and Stroke Symptoms - National Aphasia Association National Aphasia Association February 21, 2019 at 7:23 AM Â· Strokes may not always look the same in men and woman. Learn more about stroke symptoms.	3	0	0	https://facebook.com/story.php?story_fbid=1003598296500384&id=482284941965058	facebook
805	National Aphasia Association February 21, 2019 at 7:23 AM Â· Strokes may not always look the same in men and woman. Learn more about stroke symptoms.	0	0	30	https://facebook.com/story.php?story_fbid=10161728547225554&id=453197705553	facebook
806	Its World Stroke Day! Now more than ever it is so important to understand that a stroke is an emergency and should not be ignored. If you or anyone in your family has a history of cardiovascular disease, pay attention to the signs and symptoms and seek immediate medical treatment. For more information visit our website at www.strokepath.org. Time is brain; be a positive health advocate for you an…	3	0	0	https://facebook.com/story.php?story_fbid=3729570293722811&id=976884592324742	facebook
807	STROKE.ORG Women Have a Higher Risk of Stroke American Stroke Association February 12, 2020 at 1:34 PM Â· 80% of strokes can be preventable. Protect yourself by leading a healthy lifestyle and knowing the signs of stroke.	0	0	1	https://facebook.com/story.php?story_fbid=3447088472032484&id=341310702610292	facebook
808	American Stroke Association February 12, 2020 at 1:34 PM Â· 80% of strokes can be preventable. Protect yourself by leading a healthy lifestyle and knowing the signs of stroke.	0	0	0	https://facebook.com/story.php?story_fbid=2659780907485027&id=176196399176836	facebook
809	APHASIA.ORG Women and Stroke Symptoms - National Aphasia Association AphasiaAccess February 21, 2019 at 10:21 AM Â· Women may experience stroke differently than men - recognize the signs!	1	0	0	https://facebook.com/story.php?story_fbid=2077589472310279&id=386106501458593	facebook
810	AphasiaAccess February 21, 2019 at 10:21 AM Â· Women may experience stroke differently than men - recognize the signs!	0	0	6	https://facebook.com/story.php?story_fbid=2564335596916600&id=1014968631853312	facebook
811	American Stroke Association with Medtronic. Paid Partnership Â· 1 in 6 people around the world will experience a stroke. Thats why its vital to know the signs and always think F.A.S.T.: Face drooping, Arm weakness, Speech difficulty, Time to call 911. F.A.S.T. action can save a life and minimize the potential lasting effects of a stroke. http://spr.ly/6182DNsZm #WorldStrokeDay #IWillAgain	2	0	2	https://facebook.com/story.php?story_fbid=1877371272332101&id=386106501458593	facebook
812	Know the signs of stroke: F.A.S.T. https://www.facebook.com/AmericanStroke/videos/992436257552842/ American Stroke Association October 29, 2016 at 9:45 AM Â· Watching CATS usually cant save a life. But, knowing F.A.S.T can. Today, on World Stroke Day (which also happens to be #NationalCatDay!) share this cat, FAST! #WSD16	4	0	0	https://facebook.com/story.php?story_fbid=1105749139494322&id=386106501458593	facebook
813	Be sure to review the warning signs for strokes. Knowing the signs will get you to the hospital faster! STROKEASSOCIATION.ORG Stroke Warning Signs and Symptoms	0	0	0	https://facebook.com/story.php?story_fbid=712513558817884&id=386106501458593	facebook
814	You don't have to have all of these! Raising Stroke Awareness May 5, 2015 at 10:09 PM Â·	28	3	0	https://facebook.com/story.php?story_fbid=1136992532978468&id=217197604957970	facebook
815	Raising Stroke Awareness May 5, 2015 at 10:09 PM Â·	27	1	0	https://facebook.com/story.php?story_fbid=1041949769149412&id=217197604957970	facebook
816	Raising Stroke Awareness May 5, 2015 at 10:09 PM Â·	2	0	0	https://facebook.com/story.php?story_fbid=1016118678399188&id=217197604957970	facebook
817	If there is any possibility of a Stroke, call 911! Trust me - the providers want you to! American Stroke Association August 22, 2013 at 3:43 PM Â· RESEARCH: Patients with mild-to-moderate strokes who received care within 90 minutes of stroke symptoms were less likely to have permanent disability. http://n.pr/153qTZK	1	0	0	https://facebook.com/story.php?story_fbid=735083446502714&id=217197604957970	facebook
818	Catch it before its too late~ Andy BebowNINDS Brain for Life February 3, 2012 at 8:09 AM Â· 8 years ago today, on 2-3-04, I had my stroke after I got home from working 10+ hours. The most common reaction people have when I discuss this experience is, "wow, you are so young!" (I was 28 when it happened). It's important for everyone to know that it can happen to anyone at anytime. I didn't have any…	2	1	0	https://facebook.com/story.php?story_fbid=194865883967894&id=217197604957970	facebook
819	May is National Stroke Awareness Month. The importance of knowing the signs and symptoms of stroke and encouraging persons to act FAST (Face drooping, Arm weakness, Speech difficulty, Time to call 911) if someone is having a stroke. Strokes are on the rise in younger people today. We have seen the recent tragedy of stars taken by stroke such as Luke Perry and John Singleton. There are still other…	4	0	3	https://facebook.com/story.php?story_fbid=2424791704200683&id=976884592324742	facebook
820	According to the CDC, Stroke kills about 140,000 Americans each yearthat's 1 out of every 20 deaths. Someone in the United States has a stroke every 40 seconds. Every 4 minutes, someone dies of stroke. Every year, more than 795,000 people in the United States have a stroke. However, stroke is a global epidemic that threatens lives, health and quality of life for survivors and their loved ones. Kn…	1	0	0	https://facebook.com/story.php?story_fbid=2768782993134884&id=976884592324742	facebook
821	May is National Stroke Awareness Month. The importance of knowing the signs and symptoms of stroke and encouraging persons to act FAST (Face drooping, Arm weakness, Speech difficulty, Time to call 911) if someone is having a stroke. Strokes are on the rise in younger people today. We have seen the recent tragedy of stars taken by stroke such as Luke Perry and John Singleton. There are still other…	4	0	3	https://facebook.com/story.php?story_fbid=2424791704200683&id=976884592324742	facebook
822	jim@ucanstrokerehab.com 07860433121 #mini #ministroke #sharingiscaring #basic #basicinfo #needtoknow #stroketips #strokewarrior #strokesurvivors #strokeinfo #strokeheroes #ucanstrokerehab #ucandoit #musicbyaudionautix.com	1	0	0	https://facebook.com/watch?v=331863754875535	facebook
823	WOMENDAILYMAGAZINE.COM 8 Signs That Your Body Shows Before Having a Stroke - Women Daily Magazine	1	0	0	https://facebook.com/story.php?story_fbid=2711135752486570&id=1642659289334227	facebook
824	07860433121 Email: jim@ucanstrokerehab.com BRIGHTSIDE.ME 6 Warning Signs That Show a Stroke Is Coming, and Its Really Important to Know Them	0	0	0	https://facebook.com/story.php?story_fbid=2707339046199574&id=1642659289334227	facebook
825	UPPERCERVICALAWARENESS.COM Explaining the Similar Symptoms Between Migraines and Stroke	1	0	0	https://facebook.com/story.php?story_fbid=2694801917453287&id=1642659289334227	facebook
826	POWEROFPOSITIVITY.COM 6 Signs Of Stroke People Often Ignore	2	0	0	https://facebook.com/story.php?story_fbid=2688643561402456&id=1642659289334227	facebook
827	Stroke warning signs. #warning #signs #dontignorethesigns #strokewarning #strokesurvivor #strokehero #strongertogether #strongerthanyouthink #ucanstrokerehab #ucandoit #ucanbe	1	0	0	https://facebook.com/story.php?story_fbid=2687781878155291&id=1642659289334227	facebook
828	UPPERCERVICALAWARENESS.COM Explaining the Similar Symptoms Between Migraines and Stroke	0	0	0	https://facebook.com/story.php?story_fbid=2611794249087388&id=1642659289334227	facebook
829	THEPLACEBEAUTY.COM 8 Signs You Had a Stroke and Might Not Know It. Dont Ignore These Signs!	0	0	0	https://facebook.com/story.php?story_fbid=2579511822315631&id=1642659289334227	facebook
830	BRIGHTSIDE.ME 6 Warning Signs That Show a Stroke Is Coming, and Its Really Important to Know Them	0	0	0	https://facebook.com/story.php?story_fbid=2543288865937927&id=1642659289334227	facebook
831	WOMENDAILYMAGAZINE.COM 8 Signs That Your Body Shows Before Having a Stroke - Women Daily Magazine	1	0	0	https://facebook.com/story.php?story_fbid=2711135752486570&id=1642659289334227	facebook
832	07860433121 Email: jim@ucanstrokerehab.com BRIGHTSIDE.ME 6 Warning Signs That Show a Stroke Is Coming, and Its Really Important to Know Them	0	0	0	https://facebook.com/story.php?story_fbid=2707339046199574&id=1642659289334227	facebook
833	POWEROFPOSITIVITY.COM 6 Signs Of Stroke People Often Ignore	2	0	0	https://facebook.com/story.php?story_fbid=2688643561402456&id=1642659289334227	facebook
834	UPPERCERVICALAWARENESS.COM Explaining the Similar Symptoms Between Migraines and Stroke	0	0	0	https://facebook.com/story.php?story_fbid=2611794249087388&id=1642659289334227	facebook
835	THEPLACEBEAUTY.COM 8 Signs You Had a Stroke and Might Not Know It. Dont Ignore These Signs!	0	0	0	https://facebook.com/story.php?story_fbid=2579511822315631&id=1642659289334227	facebook
836	BRIGHTSIDE.ME 6 Warning Signs That Show a Stroke Is Coming, and Its Really Important to Know Them	0	0	0	https://facebook.com/story.php?story_fbid=2543288865937927&id=1642659289334227	facebook
837	WWW.HEALTHYANDNATURALWORLD.COM Early Signs of Stroke - Discover the Warning Signs that Can Save Life	11	0	0	https://facebook.com/story.php?story_fbid=833630196708318&id=751797281558277	facebook
838	Know the signs of a stroke http://www.wyff4.com/spartanburg-regional-healthcare-system/know-the-signs-of-a-stroke/29645834 WWW.WYFF4.COM Know the signs of a stroke	0	0	0	https://facebook.com/story.php?story_fbid=783778241693514&id=751797281558277	facebook
839	Stroke signs!	1	0	11	https://facebook.com/story.php?story_fbid=2364031743687448&id=1263771243713509	facebook
840	Watch the video and learn to recognize the signs and symptoms of Stroke! https://www.facebook.com/millionhearts/videos/817651905269104/ Million Hearts March 5, 2019 at 3:39 PM Â· When a stroke strikes, its important to act F.A.S.T. to reduce brain damage and disability. Watch this video to help you recognize the 5 major signs and symptoms of stroke.	1	0	2	https://facebook.com/story.php?story_fbid=2327746277315995&id=1263771243713509	facebook
841	If you think that you or someone you know is having a stroke, call 9-1-1 immediately.	1	1	0	https://facebook.com/story.php?story_fbid=2271286902961933&id=1263771243713509	facebook
842	Know the signs; lower your risk.	5	1	0	https://facebook.com/story.php?story_fbid=2260858100671480&id=1263771243713509	facebook
843	Know the warning signs of a stroke!	5	1	0	https://facebook.com/story.php?story_fbid=2254028311354459&id=1263771243713509	facebook
844	Signs of a Stroke!	1	0	5	https://facebook.com/story.php?story_fbid=2189743017782989&id=1263771243713509	facebook
845	Check for arm weakness.	1	0	1	https://facebook.com/story.php?story_fbid=2141951985895426&id=1263771243713509	facebook
846	Which of these symptoms did you have?	3	0	6	https://facebook.com/story.php?story_fbid=2134950309928927&id=1263771243713509	facebook
847	Notice facial droop.	3	0	1	https://facebook.com/story.php?story_fbid=2132628883494403&id=1263771243713509	facebook
848	Stroke signs!	1	0	11	https://facebook.com/story.php?story_fbid=2364031743687448&id=1263771243713509	facebook
849	Watch the video and learn to recognize the signs and symptoms of Stroke! https://www.facebook.com/millionhearts/videos/817651905269104/ Million Hearts March 5, 2019 at 3:39 PM Â· When a stroke strikes, its important to act F.A.S.T. to reduce brain damage and disability. Watch this video to help you recognize the 5 major signs and symptoms of stroke.	1	0	2	https://facebook.com/story.php?story_fbid=2327746277315995&id=1263771243713509	facebook
850	If you think that you or someone you know is having a stroke, call 9-1-1 immediately.	1	1	0	https://facebook.com/story.php?story_fbid=2271286902961933&id=1263771243713509	facebook
851	Know the signs; lower your risk.	5	1	0	https://facebook.com/story.php?story_fbid=2260858100671480&id=1263771243713509	facebook
852	Know the warning signs of a stroke!	5	1	0	https://facebook.com/story.php?story_fbid=2254028311354459&id=1263771243713509	facebook
853	Signs of a Stroke!	1	0	5	https://facebook.com/story.php?story_fbid=2189743017782989&id=1263771243713509	facebook
854	Check for arm weakness.	1	0	1	https://facebook.com/story.php?story_fbid=2141951985895426&id=1263771243713509	facebook
855	Which of these symptoms did you have?	3	0	6	https://facebook.com/story.php?story_fbid=2134950309928927&id=1263771243713509	facebook
856	May is #StrokeAwareness month! Did you know that 49% of Americans have at least 1 risk factor for stroke and that 1 in 4 strokes are recurrent? Strokes aren't often accompanied with alarming signs of pain or trauma which is why it's important to know the signs and symptoms by remembering the mnemonic device FAST! Even if you're uncertain if someone is having a stroke, know that it is always bette…	16	0	9	https://facebook.com/story.php?story_fbid=2886074711447672&id=122659511122553	facebook
857	American Stroke Association is with Bethany Carrizosa and 9 others. October 29, 2014 at 8:11 AM Â· Its #WorldStrokeDay. Tag those who have been affected by stroke in your life and help us spread the word about recognizing a stroke right away.	2	0	0	https://facebook.com/story.php?story_fbid=10152948019596756&id=86014011755	facebook
858	Did you know that Tuesday is World Stroke Day? We'd like everyone to know the warning signs of stroke and act FAST (Face, Arms, Speech, Time - call 911!). Share with your Facebook friends and "like" Stroke Comeback Center to spread the word! We're trying to reach 500 "likes" this week! STROKEASSOCIATION.ORG Stroke Warning Signs and Symptoms	17	0	4	https://facebook.com/story.php?story_fbid=10152052342766756&id=86014011755	facebook
859	CHANNELNEWSASIA.COM Stroke can happen at any age how to recognise the signs and what to do	21	1	0	https://facebook.com/story.php?story_fbid=2796667707045715&id=117465061632673	facebook
860	Spot Stroke November 1, 2017 at 7:58 AM Â· Did you know that for a person having a Stroke, losing time means losing brain? For every hour that a Stroke goes untreated, the brain ages 3.6 years! Early treatment improves outcomes. So, think F.A.S.T.!	1	0	0	https://facebook.com/story.php?story_fbid=1799395790106250&id=117465061632673	facebook
861	To spot a stroke, think F.A.S.T. Find out more on what each of the letters means in this video. https://youtu.be/oyTxsJLUtq0 YOUTUBE.COM Stroke: Think F.A.S.T National Neuroscience Institute October 30, 2017 at 6:58 AM Â· To spot a stroke, think F.A.S.T. Find out more on what each of the letters means in this video. https://youtu.be/oyTxsJLUtq0	8	0	0	https://facebook.com/story.php?story_fbid=1797004900345339&id=117465061632673	facebook
862	National Neuroscience Institute October 30, 2017 at 6:58 AM Â· To spot a stroke, think F.A.S.T. Find out more on what each of the letters means in this video. https://youtu.be/oyTxsJLUtq0	0	0	5	https://facebook.com/story.php?story_fbid=2152192188131602&id=1144080368942794	facebook
863	A Stroke is a brain attack. At any sign of stroke, act fast, call 111 immediately and give someone the best chance of recovery. Learn more about stroke and the importance of acting fast by visiting our website www.stroke.org.nz/fast. Together we will #fightstroke https://www.youtube.com/watch?v=dywLOUX1v7U#action=share YOUTUBE.COM Know the signs of stroke - think FAST (English)	29	0	27	https://facebook.com/story.php?story_fbid=1721801937997181&id=192463924264331	facebook
864	Stroke is always an emergency. By undersanding the signs of a stroke, you could save someone's life. Think F.A.S.T., act fast and keep looking out for each other. For more information, or to support us, visit www.stroke.org.nz #ThinkFAST #ActFast	30	1	0	https://facebook.com/watch?v=251363516113491	facebook
865	Were reminding New Zealanders to think F.A.S.T., act fast and look out for each other, by sharing the important F.A.S.T. acronym. T stands for take action, call 111 immediately. Stroke is always an emergency. If any of the signs of a stroke are recognised, dont wait, call 111 straight away. Understand the F.A.S.T. message and learn more about the other signs of a stroke here: https://www.stroke.o…	28	1	7	https://facebook.com/story.php?story_fbid=1595182107325832&id=192463924264331	facebook
866	Were reminding New Zealanders to think F.A.S.T., act fast and look out for each other, by sharing the important F.A.S.T. acronym. S stands for 'speech'. Is yours or someone in your bubbles speech mixed up, slurred or lost? This could be a sign of stroke. Call 111 immediately. Understand the F.A.S.T. message and learn more about the other signs of a stroke here: https://www.stroke.org.nz/fast #Thi…	27	2	0	https://facebook.com/story.php?story_fbid=1589168747927168&id=192463924264331	facebook
867	Were reminding New Zealanders to think F.A.S.T., act fast and look out for each other, by sharing the important F.A.S.T. acronym. A stands for 'arm'. Is yours or someone in your bubbles arm weak on one side? This could be a sign of stroke. Call 111 immediately. Understand the F.A.S.T. message and learn more about the other signs of a stroke here: https://www.stroke.org.nz/fast #ThinkFAST #ActFast	26	1	16	https://facebook.com/story.php?story_fbid=1582837508560292&id=192463924264331	facebook
868	Were reminding New Zealanders to think F.A.S.T., act fast and look out for each other, by sharing the important F.A.S.T. acronym. F stands for 'face'. Is yours or someone in your bubble's face drooping on one side? This could be a sign of stroke. Call 111 immediately. Understand the F.A.S.T. message and learn more about the other signs of a stroke here: https://www.stroke.org.nz/fast #ThinkFAST #…	30	2	0	https://facebook.com/story.php?story_fbid=1576354742541902&id=192463924264331	facebook
869	During these challenging times, its important to remember one New Zealander every hour will still be affected by stroke. Heres a message from the Stroke Foundations CEO, Mark Vivian, to help you recognise the signs of a stroke. If you or someone in your bubble experiences any of these signs, please dont wait, call 111 immediately! You are not being a burden on the health system. Stroke is always …	34	0	0	https://facebook.com/watch?v=1158598214480582	facebook
870	IMPORTANT MESSAGE from the Stroke Foundation of New Zealand: New Zealanders will continue to be affected by stroke during this time and its important that we look out for each other. If someone is having a stroke, the sooner they reach hospital, the greater the chance of recovery acting F.A.S.T. can save lives and reduce the devastation that a stroke can cause. We need to remind ourselves and und…	32	0	17	https://facebook.com/story.php?story_fbid=1553182601525783&id=192463924264331	facebook
871	The FAST campaign has been running for six weeks now. Has it made a difference to you or someone you know? We'd love to hear about it! These success stories help get funding for future campaigns because they show FAST works! Email simon.bradwell@stroke.org.nz or direct message us!	35	1	0	https://facebook.com/story.php?story_fbid=1085967471580634&id=192463924264331	facebook
872	Can you spot who needs to know the FAST message? That's right - ALL of them! You never know when you might see someone have a stroke. It's so easy, learning FAST only takes a minute, but could save a life! Then you can be a !	34	0	24	https://facebook.com/story.php?story_fbid=1044842802359768&id=192463924264331	facebook
873	The FAST campaign has launched for 2018! We KNOW this helps Kiwis survive and recover from stroke, so we are rapt. This year, you'll notice a change in our TV ad and other materials. As well as the familiar Face, Arm, Speech message, the T stands for Take action - call 111, instead of Time. That's because we really want people to know a stroke is a medical emergency, and to take action and get an…	77	11	0	https://facebook.com/story.php?story_fbid=1040217606155621&id=192463924264331	facebook
874	Whaia te ara kia tika, kia pono, kia marama hei hpai i te oranga o te whanau (Follow the pathway that is right, that is true, with understanding to raise the health and wellbeing of the whnau). #MaoriLanguageWeek	15	1	0	https://facebook.com/story.php?story_fbid=857578334419550&id=192463924264331	facebook
875	See a stroke - think and act FAST	51	1	0	https://facebook.com/watch?v=604141633096556	facebook
876	Watch and share our FAST advert running in the Waikato region until the end of November. Waikato to be FAST learners for stroke: Waikato residents will be the first in New Zealand to benefit from a large-scale FAST stroke symptom education campaign. Television and radio advertising of the FAST message from Sunday 19 October aims to increase the number of people who can recognise a stroke when it …	10	0	13	https://facebook.com/story.php?story_fbid=343689425808446&id=192463924264331	facebook
877	American Stroke Association is with Bethany Carrizosa and 9 others. October 29, 2014 at 6:11 AM Â· Its #WorldStrokeDay. Tag those who have been affected by stroke in your life and help us spread the word about recognizing a stroke right away.	4	0	0	https://facebook.com/story.php?story_fbid=647946521990223&id=288317964619749	facebook
878	Strokes result in a brain injury - learn more about stroke. It can happen to anyone. American Stroke Association May 20, 2014 at 4:04 AM Â· A recent study found that many U.S. women dont know how to recognize a stroke. Do you? http://spr.ly/6181ipjD #StrokeMonth http://spr.ly/6183ipj1	4	0	0	https://facebook.com/story.php?story_fbid=559735100811366&id=288317964619749	facebook
879	This is an important article to read for people of all ages! We encourage you to share this article with at least 3 people to spread awareness about strokes. Did you know a stroke can happen at ANY age? Do you know the symptoms to look out for? Find out in this article and comment below with the facts that surprised you the most. TODAY.COM Stroke symptoms missed by most Americans under 45. Do you…	7	0	0	https://facebook.com/story.php?story_fbid=482988311891717&id=262875860569631	facebook
880	Today Show January 11, 2016 at 10:44 AM Â· With stroke, every minute counts.	0	0	0	https://facebook.com/story.php?story_fbid=10153910153321350&id=12566691349	facebook
881	American Stroke Association October 21, 2015 at 7:17 AM Â· #WorldStrokeDay is October 29 and one in three Americans dont know how to recognize a stroke. When you dont know what to look for, you cant save a life. We want to change that and you can help us! http://spr.ly/6188B3C9n	6	0	0	https://facebook.com/story.php?story_fbid=460599087463973&id=262875860569631	facebook
882	Did you know that someone has a stroke every 40 seconds in the United States? (CDC Stroke Facts) Learn more below from Dr. Jennifer Majersik, a Neurologist and the Medical Director of the Stroke Center at the University of Utah Health, as she explains the 3 different type of strokes to be on the lookout for! Help us at the Stroke Recovery Foundation to provide life saving stroke education by clic…	1	0	5	https://facebook.com/story.php?story_fbid=2605569869696565&id=1622782117975350	facebook
883	https://www.facebook.com/val.ot/posts/10155269888612867 WWW.WISDOMTOINSPIRETHESOUL.COM Strokes ~ The warning signs.	10	0	43	https://facebook.com/story.php?story_fbid=908495985959574&id=101858266623354	facebook
884	The American Stroke Association's new PSA (Public Service Announcement)- Great 60 second video! YOUTUBE.COM Stroke Warning Signs/SymptomsBody Language Wedding (:60 seconds)	22	2	0	https://facebook.com/story.php?story_fbid=241081709359389&id=208422869191167	facebook
885	American Heart Association Southern California January 23, 2013 at 9:09 AM Â· If you suspect a stroke, check: does one side of the persons FACE droop or is it numb? Ask the person to smile. Learn other signs of stroke here http://bit.ly/FASTEndStroke	17	0	17	https://facebook.com/story.php?story_fbid=527928647228257&id=208422869191167	facebook
886	Ladies...we need to watch our own health. I worry about what would happen if I had a stroke. My SS would not be able to take care of me. https://www.saebo.com/recognize-signs-stroke-women/ SAEBO.COM How to Recognize the Signs of Stroke in Women | Saebo	1	0	1	https://facebook.com/story.php?story_fbid=2117247828497416&id=2022190078003192	facebook
887	We caregivers need to take care of ourselves to... https://theheartysoul.com/unusual-signs-of-stroke/ THEHEARTYSOUL.COM Unusual Signs of Stroke in Women That Nobody Talks About	0	0	0	https://facebook.com/story.php?story_fbid=2029175327304667&id=2022190078003192	facebook
888	HOW TO RECOGNIZE THE SYMPTOMS OF A STROKE? Educate yourself, your family members and friends to quickly identifying the symptoms of a stroke. You can play an important role in reducing the impact of a stroke on the victim. Stroke occur when blood, oxygen and nutrients are no longer flowing to the brain. It is important get to a hospital and the appropriate medical treatment is received as fast as…	17	0	27	https://facebook.com/story.php?story_fbid=3587628817926866&id=125297644160018	facebook
889	World Stroke Day - 29 October Blue Glove Initiative involves placing a turquoise medical glove on ones hand as a reminder not to use it, for a period of time. It will give the person some idea of what it is like to suffer the effects of a debilitating stroke. https://www.worldstrokecampaign.org/world-stroke-day-campai	39	3	0	https://facebook.com/story.php?story_fbid=2602568949766196&id=125297644160018	facebook
890	May is Stoke Awareness Month know the signs it could save your life! WWW.STROKE.ORG Signs and Symptoms of Stroke	2	1	0	https://facebook.com/story.php?story_fbid=1096925713663868&id=125297644160018	facebook
891	The value of knowing the signs of stroke... F. face A. arms S. speech T. time! FOX2NOW.COM Extraordinary 10-year-old saves grandfather's life	18	0	7	https://facebook.com/story.php?story_fbid=949457348410706&id=125297644160018	facebook
892	Child Neurology Foundation April 28, 2015 at 8:38 PM Â· World Pediatric Stroke Awareness Week starts this Saturday, May 2-8, 2015.	3	0	0	https://facebook.com/story.php?story_fbid=914209395268835&id=125297644160018	facebook
893	World Pediatric Stroke Association April 10, 2015 at 4:14 AM Â· I just learned that a local Fire Protection District is having a Health Fair this weekend at their headquarters - which happens to be within walking distance of my home. I have decided to print copies of the infographic on pediatric stroke and go up, introduce myself and drop the fliers off. This is a PERFECT opportunity to spread aw…	7	0	0	https://facebook.com/story.php?story_fbid=903975696292205&id=125297644160018	facebook
894	Did you know that someone has a stroke every 40 seconds in the United States? (CDC Stroke Facts) Learn more below from Dr. Jennifer Majersik, a Neurologist and the Medical Director of the Stroke Center at the University of Utah Health, as she explains the 3 different type of strokes to be on the lookout for! Help us at the Stroke Recovery Foundation to provide life saving stroke education by clic…	1	0	5	https://facebook.com/story.php?story_fbid=2605569869696565&id=1622782117975350	facebook
895	Heres a reminder to BE-FAST to recognize the signs of a stroke or mini-stroke. BE stands for Balance and Eyes. BE aware of balance or vision problems. FAST stands for symptoms of stroke: Face drooping, Arm weakness, and Speech difficulties means it is Time to call 911. #aphasia #aphasiastrong https://bit.ly/38FvOFz	5	0	4	https://facebook.com/story.php?story_fbid=10157704367453061&id=19377283060	facebook
896	A new study suggests that nearly 1 in 3 young adults (mean age 31.3) in the United States is unaware of all five stroke symptoms. These symptoms include sudden numbness or weakness, especially on one side; trouble speaking or confusion; sudden trouble with eyesight; sudden trouble walking or dizziness; and sudden, severe headache with no known cause. If you or someone you know is experiencing str…	10	0	9	https://facebook.com/story.php?story_fbid=10157683093618061&id=19377283060	facebook
897	Did you know that someone has a stroke every 40 seconds in the United States? (CDC Stroke Facts) Learn more below from Dr. Jennifer Majersik, a Neurologist and the Medical Director of the Stroke Center at the University of Utah Health, as she explains the 3 different type of strokes to be on the lookout for! Help us at the Stroke Recovery Foundation to provide life saving stroke education by clic…	1	0	5	https://facebook.com/story.php?story_fbid=2605569869696565&id=1622782117975350	facebook
898	Stroke is a medical emergency. If you experience any of these signs, call 9-1-1. Do not drive to the hospital. An ambulance will get you to the best hospital for stroke care. Learn the signs because when you suspect stroke, every minute counts. https://bit.ly/3gW9aJy	6	0	0	https://facebook.com/watch?v=957297744798082	facebook
899	As millions of survivors and their families know, recovering from stroke is tougher than preventing one. Today, one in four people will have one in their lifetime. However, most strokes can be prevented with simple steps: https://bit.ly/3gW9aJy. #1in4 #WorldStrokeDay	21	1	0	https://facebook.com/watch?v=919425641918626	facebook
900	CAPITALGAZETTE.COM Caregivers Corner: Be vigilant of warning signs that parents may need help	4	0	2	https://facebook.com/story.php?story_fbid=10155083541875857&id=333637260856	facebook
901	For years, experts have tried to hammer the message home: Call 911 at the first signs of a stroke. But is their message getting through? Not as well as hoped. Why? A new study suggests nearly 1 in 3 young adults in the US is unaware of all five stroke symptoms. http://ow.ly/xtVE30rilhB Washington Post WASHINGTONPOST.COM Nearly 1 in 3 young adults in the U.S. is unfamiliar with the five signs of a…	2	0	1	https://facebook.com/story.php?story_fbid=3457752411011240&id=309405639179282	facebook
902	Stroke is a medical emergency. If you experience any of these signs, call 9-1-1. Do not drive to the hospital. An ambulance will get you to the best hospital for stroke care. Learn the signs because when you suspect a stroke, every minute counts. http://bit.ly/2ZdZWB3	2	0	2	https://facebook.com/story.php?story_fbid=3631609193580810&id=122595224482242	facebook
903	Stroke is a medical emergency. If you experience any of these signs, call 9-1-1. Do not drive to the hospital. An ambulance will get you to the best hospital for stroke care. Learn the signs because when you suspect stroke, every minute counts. #StrokeMonth https://bit.ly/2XjNleV	14	2	0	https://facebook.com/watch?v=814464042414787	facebook
904	Stroke is a medical emergency. If you experience any of these signs, call 9-1-1. Do not drive to the hospital. An ambulance will get you to the best hospital for stroke care. Learn the signs because when you suspect stroke, every minute counts. http://bit.ly/3gW9aJy	7	0	0	https://facebook.com/watch?v=970305696830620	facebook
905	Stroke is a medical emergency. If you experience any of these signs, call 9-1-1. Do not drive to the hospital. An ambulance will get you to the best hospital for stroke care. Learn the signs because when you suspect stroke, every minute counts. http://bit.ly/2ZdZWB3	8	0	0	https://facebook.com/watch?v=864727597388431	facebook
906	Stroke is a medical emergency. If you experience any of these signs, call 9-1-1. Do not drive to the hospital. An ambulance will get you to the best hospital for stroke care. Learn the signs because when you suspect stroke, every minute counts. http://bit.ly/3gW9aJy	7	0	0	https://facebook.com/watch?v=970305696830620	facebook
907	Stroke is a medical emergency. If you experience any of these signs, call 9-1-1. Do not drive to the hospital. An ambulance will get you to the best hospital for stroke care. Learn the signs because when you suspect stroke, every minute counts. http://bit.ly/2ZdZWB3	17	0	0	https://facebook.com/watch?v=797679407426584	facebook
908	Stroke is a medical emergency. If you experience any of these signs, call 9-1-1. Do not drive to the hospital. An ambulance will get you to the best hospital for stroke care. Learn the signs because when you suspect stroke, every minute counts. https://bit.ly/3gW9aJy	20	1	0	https://facebook.com/watch?v=883450542182803	facebook
909	Stroke is a medical emergency. If you experience any of these signs, call 9-1-1. Do not drive to the hospital. An ambulance will get you to the best hospital for stroke care. Learn the signs because when you suspect stroke, every minute counts. https://bit.ly/3gW9aJy	6	0	0	https://facebook.com/watch?v=957297744798082	facebook
910	Stroke is a medical emergency. If you experience any of these signs, call 9-1-1. Do not drive to the hospital. An ambulance will get you to the best hospital for stroke care. Learn the signs because when you suspect stroke, every minute counts. https://bit.ly/2XjNleV	15	0	0	https://facebook.com/watch?v=844364066091451	facebook
911	Stroke is a medical emergency. If you experience any of these signs, call 9-1-1. Do not drive to the hospital. An ambulance will get you to the best hospital for stroke care. Learn the signs because when you suspect stroke, every minute counts. HEARTANDSTROKE.CA Signs of stroke	2	0	5	https://facebook.com/story.php?story_fbid=3512535122154885&id=122595224482242	facebook
912	Stroke is a medical emergency. If you experience any of these signs, call 9-1-1. Do not drive to the hospital. An ambulance will get you to the best hospital for stroke care. Learn the signs because when you suspect stroke, every minute counts. HEARTANDSTROKE.CA Signs of stroke	10	0	24	https://facebook.com/story.php?story_fbid=3403889739686091&id=122595224482242	facebook
913	Stroke is a medical emergency. Recognizing and responding immediately to the signs of stroke by calling 9-1-1 or your local emergency number can significantly improve survival and recovery. Know your warning signs: http://ow.ly/cdxBZ OW.LY Stroke - Stroke Warning Signs - Heart and Stroke Foundation of Canada	1	0	0	https://facebook.com/story.php?story_fbid=345818375493258&id=122595224482242	facebook
914	Rachel Hiles November 1, 2019 at 7:37 AM Â· B - Balance Is the person suddenly having trouble with balance or coordination? E - Eyes Is the person experiencing suddenly blurred or double vision or a sudden loss of vision in one or both eyes? F - Face Drooping Does one side of the face droop or is it numb? Ask the person to smile. A- Arm Weakness Is one arm weak or numb? Ask the person to raise bo…	10	0	12	https://facebook.com/story.php?story_fbid=10157290892341187&id=73292566186	facebook
915	Here are some brilliant fundraising ideas that you can try this year ! THINK-AHEAD.ORG.UK Fundraising Ideas	3	0	0	https://facebook.com/story.php?story_fbid=2067194056628892&id=262726240409025	facebook
916	MyStroke October 27, 2014 at 10:53 PM Â· Many strokes are reversible if treated immediately. Know the signs and know what to do - it may help you save the life of a loved one. www.mystroke.co.za	6	1	0	https://facebook.com/story.php?story_fbid=818688078154301&id=125297644160018	facebook
917	VIMEO.COM F.A.S.T. signs of stroke Stroke Foundation June 1, 2020 at 3:00 PM Â· Stroke is always a medical emergency and stroke doesnt stop for COVID-19. The F.A.S.T. message is more important than ever as health professionals express concern that people are not coming to hospital when a stroke strikes because of the pandemic. It is as important that you call triple zero (000) immediately if you …	0	0	0	https://facebook.com/story.php?story_fbid=2287433811552185&id=1618683161760590	facebook
918	Stroke Foundation June 1, 2020 at 3:00 PM Â· Stroke is always a medical emergency and stroke doesnt stop for COVID-19. The F.A.S.T. message is more important than ever as health professionals express concern that people are not coming to hospital when a stroke strikes because of the pandemic. It is as important that you call triple zero (000) immediately if you suspect a stroke. Delaying or faili…	0	0	0	https://facebook.com/story.php?story_fbid=10158387925521170&id=81740861169	facebook
919	Since Covid 19 there has been a marked decrease in people going to A & E with other conditions. Some people experiencing a stroke tell us that they don't want to burden the NHS at this time. However, stroke IS a medical emergency and a leading cause of disability in Northern Ireland. A big shout out to politicians from across the political spectrum in Northern Ireland who've been sharing our "Str…	23	0	27	https://facebook.com/story.php?story_fbid=2614372458778792&id=1436864426529607	facebook
920	American Stroke Month starts today. Help save a life by sharing this video and teaching others how to spot a stroke F.A.S.T. YOUTUBE.COM Stroke Warning Signs/SymptomsBody Language (:30 seconds)	9	0	9	https://facebook.com/story.php?story_fbid=10151622575038428&id=121812873427	facebook
921	Today is the last day to sign. Click the link for more info. STROKE.ORG Act FAST to Help Save More Lives	4	0	1	https://facebook.com/story.php?story_fbid=195421593904762&id=121812873427	facebook
922	| See the below guidance from the Wigan Borough CCG. | Stroke is a medical emergency, at the first signs of one you MUST call 999! Wigan Borough CCG December 7, 2020 at 3:56 PM Â· Dial 999 immediately for signs of a stroke: Face Ask them to smile .Does the smile look uneven? Arms- Ask them to raise both arms. Does one arm drift down? Speech Does their speech sound strange? Ask them to repeat a ph…	3	0	0	https://facebook.com/story.php?story_fbid=4244335992248010&id=262726240409025	facebook
923	Download Health Information We have designed and produced two professional Health Information posters to help spread stroke awareness. One is our FAST poster, the other is our Healthy Living leaflet. Download for FREE below. https://www.think-ahead.org.uk/download-health-information Download health information Download Think Ahead's healthy living leaflet for information on how to avoid stroke, o…	0	0	1	https://facebook.com/story.php?story_fbid=4181041078577502&id=262726240409025	facebook
924	Mini strokes or TIAs are on the rise in younger people - if you're in #Wigan and need help or advice please do get in touch https://www.express.co.uk/life-style/health/1165380/stroke-symptoms-mini-stroke-signs-tia-causes EXPRESS.CO.UK Stroke symptoms: Four signs you could be having a mini-stroke - when to call 999	6	0	3	https://facebook.com/story.php?story_fbid=2928258610522428&id=262726240409025	facebook
925	A new technology to help Stroke patients! & 5 things you MUST know about Strokes! https://goo.gl/ZzdRHQ GOO.GL 3 signs you may be having a stroke	1	0	0	https://facebook.com/story.php?story_fbid=2004556799559285&id=262726240409025	facebook
926	How Are You Helping towards Stroke Awareness Day? Read More Here About Stroke! https://www.think-ahead.org.uk/stroke-awareness-day-2017 THINK-AHEAD.ORG.UK Stroke Awareness Day 2017	0	0	1	https://facebook.com/story.php?story_fbid=1941005909247708&id=262726240409025	facebook
927	THINK-AHEAD.ORG.UK F.A.S.T. Knowing Stroke Symptoms Could Help Save Someone's Life	2	0	7	https://facebook.com/story.php?story_fbid=1522063587808611&id=262726240409025	facebook
928	THINK-AHEAD.ORG.UK F.A.S.T Knowing the stroke signs can prevent further damage to the brain & help with a full recovery	1	0	4	https://facebook.com/story.php?story_fbid=1392976534050651&id=262726240409025	facebook
929	F.A.S.T. (Face/Arms/Speech/Telephone) What you need to know... A stroke is a medical emergency and by calling 999 you can help someone reach hospital quickly and receive the early treatment they need. Follow the link below to get you Think Ahead F.A.S.T poster.. Prompt action can prevent further damage to the brain and help someone make a full recovery. THINK-AHEAD.ORG.UK FAST - What you need to …	23	0	7	https://facebook.com/story.php?story_fbid=1057258180955823&id=262726240409025	facebook
930	Stroke , They can happen to anyone at any time. Stroke is the 3rd killer disease within Ireland. Most strokes can cause little or no damage if treated immediately! Because of Covid-19 people are avoiding hospitals unless its an emergency, Strokes are still happening during the pandemic and are still a medical emergency! If you or someone you know is showing signs of a stroke act F.A.S.T , time sa…	0	0	0	https://facebook.com/story.php?story_fbid=3577093882373146&id=973946569354570	facebook
931	We all need to take 'time' to watch this video as 'time' is important when someone has a #stroke. Time is brain! Recognise #Stroke signs... #ActFast Irish Heart Foundation November 23, 2020 at 8:28 AM Â· When someone has a stroke, minutes matter. So it's important to #actFAST and know the F.A.S.T. signs. F.A.S.T stands for Face, Arms, Speech and Time. A simple test can help you recognise if someo…	0	0	0	https://facebook.com/story.php?story_fbid=3556129351136266&id=973946569354570	facebook
932	World Stroke Day is observed on October 29 to underscore the serious nature and high rates of stroke, raise awareness of the prevention and treatment of the condition, and ensure better care and support for survivors. Now's the time to think F.A.S.T	18	0	9	https://facebook.com/story.php?story_fbid=10157596757983428&id=121812873427	facebook
933	| Stroke awareness is as important as it has ever been. | CV-19 has heightened people's anxiety and could be causing people to ignore the signs of stroke. | Stroke is an emergency. Think FAST and Download our info documents for FREE https://www.think-ahead.org.uk/download-health-information Download health information Download Think Ahead's healthy living leaflet for information on how to avoid s…	2	0	1	https://facebook.com/story.php?story_fbid=4315088445172764&id=262726240409025	facebook
934	Think Ahead strive to increase the awareness of Stroke and the lifestyle issues that effect Stroke survivors their carers and families. Please click HERE to download the Think Ahead FAST poster: THINK-AHEAD.ORG.UK Download health information	4	0	5	https://facebook.com/story.php?story_fbid=2433422900006004&id=262726240409025	facebook
935	Think Ahead strive to increase the awareness of Stroke and the lifestyle issues that effect Stroke survivors their carers and families. Please click HERE to download the Think Ahead FAST poster. THINK-AHEAD.ORG.UK Download health information	1	0	1	https://facebook.com/story.php?story_fbid=2297673290247633&id=262726240409025	facebook
936	Think Ahead strive to increase the awareness of Stroke and the lifestyle issues that effect Stroke survivors their carers and families. Please download the Think Ahead FAST poster! THINK-AHEAD.ORG.UK Download health information	2	0	1	https://facebook.com/story.php?story_fbid=2277120955636200&id=262726240409025	facebook
937	Think Ahead strive to increase the awareness of Stroke and the lifestyle issues that effect Stroke survivors their carers and families. Please click HERE to download the Think Ahead FAST poster. THINK-AHEAD.ORG.UK Download health information	1	0	0	https://facebook.com/story.php?story_fbid=2244088428939453&id=262726240409025	facebook
938	Think Ahead strive to increase the awareness of Stroke and the lifestyle issues that effect Stroke survivors their carers and families. Download the Think Ahead FAST poster now! THINK-AHEAD.ORG.UK Download health information	1	0	1	https://facebook.com/story.php?story_fbid=2185762424772054&id=262726240409025	facebook
939	Think Ahead strive to increase the awareness of Stroke and the lifestyle issues that effect Stroke survivors their carers and families across Wigan & Leigh. THINK-AHEAD.ORG.UK FAST - Stroke Awareness Poster - FREE Download	2	0	2	https://facebook.com/story.php?story_fbid=1433832069965097&id=262726240409025	facebook
940	Need Stroke Information? Do you worry if you, your friends or your work colleagues can spot the signs of stroke? We have made this eye catching poster as a reminder. Maybe you can print it and put it up in your office, staffroom, hospital, surgery or other place of work. Visit our site for more info and how to download https://www.think-ahead.org.uk/download-health-information Download health inf…	3	0	2	https://facebook.com/story.php?story_fbid=3980186528662959&id=262726240409025	facebook
941	Check out our Think F.A.S.T - Act F.A.S.T poster here: THINK-AHEAD.ORG.UK Download health information	1	0	0	https://facebook.com/story.php?story_fbid=2534132169935076&id=262726240409025	facebook
942	Download our latest Health Information poster here! https://buff.ly/2JetENM Do you ave any useful Health Advice? Comment below! #Stroke #Health THINK-AHEAD.ORG.UK Download health information	0	0	2	https://facebook.com/story.php?story_fbid=2407368075944820&id=262726240409025	facebook
943	Download FREE health information today! Reduce your chance of having a stroke! https://buff.ly/2JetENM #Stroke #Health #Fitness #FAST #healthyliving #FREE THINK-AHEAD.ORG.UK Download health information	4	0	0	https://facebook.com/story.php?story_fbid=2163197287028568&id=262726240409025	facebook
944	Download our latest Health Information from our website to clue-up on F.A.S.T and Stroke Information! Don't worry... it's free! THINK-AHEAD.ORG.UK Download health information	2	0	0	https://facebook.com/story.php?story_fbid=2153886644626299&id=262726240409025	facebook
945	Download our health information or share this to people who you think will benefit from it! THINK-AHEAD.ORG.UK Download health information	1	0	0	https://facebook.com/story.php?story_fbid=2133718096643154&id=262726240409025	facebook
946	Have you downloaded our FREE health information yet? If not, head over to our website and check it out! https://www.think-ahead.org.uk/download-health-information THINK-AHEAD.ORG.UK Download health information	1	0	1	https://facebook.com/story.php?story_fbid=2008804595801172&id=262726240409025	facebook
947	We offer FREE downloadable health information on our website. Head over and check it out! https://www.think-ahead.org.uk/download-health-information THINK-AHEAD.ORG.UK Download health information	1	0	0	https://facebook.com/story.php?story_fbid=1926769150671384&id=262726240409025	facebook
948	Download All Of Our Latest Health Information For Free Right Now #ClueUp! https://www.think-ahead.org.uk/download-health-information Download health information Download health information See more at think-ahead.org.uk	0	0	0	https://facebook.com/story.php?story_fbid=1863107420370891&id=262726240409025	facebook
949	Did You Know That We Have FREE Health Information To Download On Our Website! Check It Out! https://www.think-ahead.org.uk/download-health-information Download health information Download health information See more at think-ahead.org.uk	0	0	0	https://facebook.com/story.php?story_fbid=1848550715159895&id=262726240409025	facebook
950	Want More Information On F.A.S.T & Stroke? Download Here: https://www.think-ahead.org.uk/download-health-information	2	0	0	https://facebook.com/story.php?story_fbid=1839655096049457&id=262726240409025	facebook
951	Catch the Signs This commercial came out recently; it's great because it makes people aware of how fast a stroke can happen and educates people on the steps to take when it does; at the same time if you have had a stroke you can relate to how Phil and I feel every time we see it. It's a little eery to us. Phil says it's like being in a crowded elevator and you can't breathe. It really freaks me o…	0	0	0	https://facebook.com/story.php?story_fbid=982089921802743&id=982033235141745	facebook
952	Ladies...we need to watch our own health. I worry about what would happen if I had a stroke. My SS would not be able to take care of me. https://www.saebo.com/recognize-signs-stroke-women/ SAEBO.COM How to Recognize the Signs of Stroke in Women | Saebo	1	0	1	https://facebook.com/story.php?story_fbid=2117247828497416&id=2022190078003192	facebook
953	HOW TO RECOGNIZE THE SYMPTOMS OF A STROKE? Educate yourself, your family members and friends to quickly identifying the symptoms of a stroke. You can play an important role in reducing the impact of a stroke on the victim. Stroke occur when blood, oxygen and nutrients are no longer flowing to the brain. It is important get to a hospital and the appropriate medical treatment is received as fast as…	17	0	27	https://facebook.com/story.php?story_fbid=3587628817926866&id=125297644160018	facebook
954	CHEATSHEET.COM These Early Warning Signs Could Mean Youre About to Have a Stroke Lingraphica March 6, 2018 at 2:37 AM Â· The signs of a stroke can occur hours or even days before the stroke actually happens. Find out what they are here.	0	0	0	https://facebook.com/story.php?story_fbid=2031200537160755&id=1566743080273172	facebook
955	Lingraphica March 6, 2018 at 2:37 AM Â· The signs of a stroke can occur hours or even days before the stroke actually happens. Find out what they are here.	0	0	4	https://facebook.com/story.php?story_fbid=10155150812312536&id=107974322535	facebook
956	Stroke can and does happen at any age. Babies and toddlers are also impacted by stroke. Learn the signs of stroke in babies and toddlers. Learn more at Chasa.org #pediatricstroke YOUTUBE.COM Signs of Stroke in Babies and Toddlers	6	0	4	https://facebook.com/story.php?story_fbid=10157445305363428&id=121812873427	facebook
957	Do you know the signs of a Stroke? Strokes can happen at any age and at any time without warning.. the faster you act the more of the person you save.... Our FREE poster is invaluable THINK-AHEAD.ORG.UK F.A.S.T. - Do you know the signs of a Stroke?	2	0	2	https://facebook.com/story.php?story_fbid=1308396422508663&id=262726240409025	facebook
958	Stroke does not discriminate against gender, race or age. Stroke can happen at any age. Know the warning signs and take action.	1	0	2	https://facebook.com/story.php?story_fbid=3561649993917535&id=973946569354570	facebook
959	Women and stroke VIRALFACTSFACTORY.COM Symptoms of Stroke in Women	11	0	11	https://facebook.com/story.php?story_fbid=10153566398613428&id=121812873427	facebook
960	WWW.PREVENTION.COM You're Not Too Young To Have A Stroke Prevention Magazine June 21, 2016 at 10:10 AM Â· Aside from keeping up a healthy lifestyle, your best defense is catching the symptoms early and getting to an ER stat. Here are the major warning signs of a stroke: http://spr.ly/6183Bth6F	2	0	0	https://facebook.com/story.php?story_fbid=1723520204595458&id=1566743080273172	facebook
961	Prevention Magazine June 21, 2016 at 10:10 AM Â· Aside from keeping up a healthy lifestyle, your best defense is catching the symptoms early and getting to an ER stat. Here are the major warning signs of a stroke: http://spr.ly/6183Bth6F	0	0	0	https://facebook.com/story.php?story_fbid=10154147582241469&id=87494991468	facebook
962	Do You Know All Of The Stroke Symptoms? Four very useful things you can to do to prevent the life-threatening medical condition! A Great Read: EXPRESS.CO.UK Stroke symptoms: Four things you can to do prevent the life-threatening medical condition	0	0	0	https://facebook.com/story.php?story_fbid=2153286618019635&id=262726240409025	facebook
963	Are You At Risk Of Stroke? Here are nine rare signs of the condition. Have a read and make yourself aware! EXPRESS.CO.UK Stroke symptoms: Nine rare signs of the condition - are you at risk?	1	0	0	https://facebook.com/story.php?story_fbid=2197630823585214&id=262726240409025	facebook
964	Stroke Foundation June 28, 2017 at 7:15 PM Â· Please share this with your friends and family. It is FAST the signs of stroke. Some of you were saved by this acronym and you got to hospital quickly. We want others to receive the same opportunity for treatment and recovery. Remember during a stroke, one or a combination of these signs may be shown. For more about all stroke symptoms click here http…	2	0	0	https://facebook.com/story.php?story_fbid=1699731810322391&id=1618683161760590	facebook
965	Knowing the signs of stroke can save lives and improve recovery for survivors. If you spot the signs of stroke, call for an ambulance. Stroke is a medical emergency #actFAST #StrokeDontStayAtHome	12	0	0	https://facebook.com/watch?v=295791108230715	facebook
966	Around the world we are hearing reports of fewer people attending hospital for stroke treatment. Delaying access to stroke makes recovery from stroke much harder. Please if you spot symptoms of stroke in yourself or others act FAST. Call emergency services and go to hospital as soon as possible for treatment.	113	2	0	https://facebook.com/story.php?story_fbid=2933582296688068&id=120132308033095	facebook
967	A big shout out to NI politicians from across the political spectrum who have shared our "Stroke is a Medical Emergency Campaign" on Twitter. I will be posting material on Facebook throughout the week and I encourage you to share this message. Your political influence is invaluable to enable us to communicate this message and to encourage PHA to rerun the FAST campaign this year. Many thanks - Jo…	22	0	9	https://facebook.com/story.php?story_fbid=2613823795500325&id=1436864426529607	facebook
968	Know the Symptoms and signs of stroke - Immediate stroke treatment could save someone's life and gives them a greater chance of successful rehabilitation and recovery. THINK-AHEAD.ORG.UK Know the Symptoms and signs of stroke	1	0	1	https://facebook.com/story.php?story_fbid=1285776958103943&id=262726240409025	facebook
969	Youll never know when you might need this, if you even suspect a stroke please #actFAST, its so important the faster you get treatment the better chance of recovery you have. Id be grateful if you can share and raise awareness. #ActFAST YOUTUBE.COM Act F.A.S.T.	5	0	9	https://facebook.com/story.php?story_fbid=3556203691128832&id=973946569354570	facebook
970	May is Stoke Awareness Month know the signs it could save your life! WWW.STROKE.ORG Signs and Symptoms of Stroke	2	1	0	https://facebook.com/story.php?story_fbid=1096925713663868&id=125297644160018	facebook
971	YOUTUBE.COM Stroke Warning Signs/SymptomsBody Language (:60 seconds) Stroke Survivors : Healing The Broken Brain May 21, 2017 at 6:38 AM Â· Can you make a difference? We're asking you to WATCH And SHARE this 60 second video during #Stroke Awareness Month. Knowing the warning signs is key as getting prompt treatment can greatly improve the outcomes. TY American Stroke Association for this great pu…	1	0	0	https://facebook.com/story.php?story_fbid=1886954754918668&id=1566743080273172	facebook
972	Stroke Survivors : Healing The Broken Brain May 21, 2017 at 6:38 AM Â· Can you make a difference? We're asking you to WATCH And SHARE this 60 second video during #Stroke Awareness Month. Knowing the warning signs is key as getting prompt treatment can greatly improve the outcomes. TY American Stroke Association for this great public service anouncement. Please WATCH and SHARE.	0	0	15	https://facebook.com/story.php?story_fbid=1531932743536821&id=1248558481874250	facebook
973	I CARE FOR YOUR BRAIN with Dr. Sullivan May 13, 2019 at 8:16 AM Â· May is National Stroke Awareness, so we encourage you to learn how to spot the signs of a stroke and BE FAST...	2	0	0	https://facebook.com/story.php?story_fbid=2361787064144397&id=1683624998627277	facebook
974	May is Stroke Awareness Month. Remember these signs & symptoms of stroke. Share them with friends and family.	27	0	53	https://facebook.com/story.php?story_fbid=10157165033528428&id=121812873427	facebook
975	During National Stroke Awareness Month take a moment to familiarize yourself with the warning signs and symptoms of stroke. Always keep in mind Time = Brain. Act F.A.S.T.	15	4	0	https://facebook.com/story.php?story_fbid=10156272014533428&id=121812873427	facebook
976	Would you recognise the symptoms of a stroke? It is vital that you act #FAST! Check out our video below which details the signs of stroke and what to do. Please retweet and spread stroke awareness! youtu.be/BAGPrSMD_nU YOUTUBE.COM Think Ahead Stroke - Think FAST	1	0	0	https://facebook.com/story.php?story_fbid=4335312853150323&id=262726240409025	facebook
977	Would you recognise the symptoms of a stroke? It is vital that you act #FAST! Check out our video below which details the signs of stroke and what to do. Please retweet and spread stroke awareness! https://youtu.be/BAGPrSMD_nU YOUTUBE.COM Think Ahead Stroke - Think FAST	0	0	1	https://facebook.com/story.php?story_fbid=3939048462776766&id=262726240409025	facebook
978	Legends Fight Stroke Australia August 31, 2020 at 3:00 PM Â· The Stroke Team at Gosford Hospital Central Coast Health are off & running, building the next generation of F.A.S.T. Heroes - by sharing the signs of a stroke. #strokeweek2020	5	0	0	https://facebook.com/story.php?story_fbid=2358069077821991&id=1618683161760590	facebook
979	American Stroke Association April 17, 2020 at 9:35 AM Â· As many of us face extended time at home, stroke warning signs may go unnoticed. Its important to regularly check on those who live alone. Phone or video calls can give important clues about common stroke warning signs. Remember F.A.S.T: Face drooping, Arm weakness, Speech difficulty, Time to call 9-1-1. http://spr.ly/61891Ftxf	1	0	0	https://facebook.com/story.php?story_fbid=2671342433188857&id=1683624998627277	facebook
980	Someone suffers a stroke every 10 minutes - know the signs of stroke and call 000 https://strokefoundation.org.au/en/About-Stroke/Stroke-symptoms STROKEFOUNDATION.ORG.AU Stroke symptoms Stroke Foundation - Australia	2	0	2	https://facebook.com/story.php?story_fbid=1634850430143863&id=1618683161760590	facebook
981	American Stroke Association December 23, 2017 at 2:30 AM Â· The holiday season unfortunately brings with it more deaths due to stroke and heart disease. If you see someone experiencing any of these symptoms, call 9-1-1.	1	0	0	https://facebook.com/story.php?story_fbid=1993982784215864&id=1566743080273172	facebook
982	If you or someone youre with has a stroke, minutes matter. Learn to spot the most common signs of a stroke and #ActFAST. We've got loads of free FAST materials you can order in our online shop and pass on to your friends, families and community. YOUTUBE.COM How to do the FAST test	8	0	6	https://facebook.com/story.php?story_fbid=2765403507009019&id=1436864426529607	facebook
983	During this holiday season as you spend time with family and friends it's important to know the warning signs of stroke. Every 40 second someone in the US has a stroke. The key to immediate medical attention. Remember time = Brain.. Act F.A.S.T. -Face Drooping -Arm Weakness -Speech Difficulty -Time to call 911 #StrokeSigns #ActFast	12	0	11	https://facebook.com/story.php?story_fbid=10157811489753428&id=121812873427	facebook
984	The holiday season unfortunately brings with it more deaths due to stroke and heart disease. If you see someone experiencing any of these symptoms, call 9-1-1. Courtesy of American Stroke Association	5	1	0	https://facebook.com/story.php?story_fbid=10155920720503428&id=121812873427	facebook
985	Please remember that a #Stroke IS a medical emergency & its essential to call 999 straight away if you suspect you or someone else is having a stroke. The COVID19 pandemic has not changed this advice! Hospitals are always equipped and always ready to treat stroke patients.	3	0	0	https://facebook.com/story.php?story_fbid=3611886072227260&id=973946569354570	facebook
986	When someone has a stroke, minutes matter. So it's important to #actFAST and know the F.A.S.T. signs. F.A.S.T stands for Face, Arms, Speech and Time. Do the simple FAST test to see if someone has had a stroke. Call 112 or 999 for an ambulance if you spot any one of these signs. Irish Heart Foundation YOUTUBE.COM Act F.A.S.T.	2	0	1	https://facebook.com/story.php?story_fbid=3556767501072451&id=973946569354570	facebook
987	Learn the signs of stroke http://www.heartandstroke.com/ HEARTANDSTROKE.COM Heart Disease, Stroke, and Healthy Living - Heart and Stroke Foundation of Canada	0	0	0	https://facebook.com/story.php?story_fbid=982090091802726&id=982033235141745	facebook
988	https://www.facebook.com/val.ot/posts/10155269888612867 WWW.WISDOMTOINSPIRETHESOUL.COM Strokes ~ The warning signs.	10	0	43	https://facebook.com/story.php?story_fbid=908495985959574&id=101858266623354	facebook
989	We caregivers need to take care of ourselves to... https://theheartysoul.com/unusual-signs-of-stroke/ THEHEARTYSOUL.COM Unusual Signs of Stroke in Women That Nobody Talks About	0	0	0	https://facebook.com/story.php?story_fbid=2029175327304667&id=2022190078003192	facebook
990	American Heart Association Southern California January 23, 2013 at 9:09 AM Â· If you suspect a stroke, check: does one side of the persons FACE droop or is it numb? Ask the person to smile. Learn other signs of stroke here http://bit.ly/FASTEndStroke	17	0	17	https://facebook.com/story.php?story_fbid=527928647228257&id=208422869191167	facebook
991	THINK-AHEAD.ORG.UK Know the Symptoms and signs of stroke Think Ahead	3	0	2	https://facebook.com/story.php?story_fbid=1366639656684339&id=262726240409025	facebook
992	THINK-AHEAD.ORG.UK Know the Symptoms and signs of stroke Think Ahead	6	1	0	https://facebook.com/story.php?story_fbid=1248089421872697&id=262726240409025	facebook
993	World Stroke Day - 29 October Blue Glove Initiative involves placing a turquoise medical glove on ones hand as a reminder not to use it, for a period of time. It will give the person some idea of what it is like to suffer the effects of a debilitating stroke. https://www.worldstrokecampaign.org/world-stroke-day-campai	39	3	0	https://facebook.com/story.php?story_fbid=2602568949766196&id=125297644160018	facebook
994	World Stroke Campaign March 8, 2019 at 12:54 PM Â·	5	1	0	https://facebook.com/story.php?story_fbid=2217288691627559&id=125297644160018	facebook
995	WAKEUPYOURMIND.NET Dangerous Signs Of A Stroke That You Shouldnt Ignore Please Read	26	3	0	https://facebook.com/story.php?story_fbid=1974827302540367&id=125297644160018	facebook
996	TIMESLIFESTYLE.NET 8 Early Warning Signs and Symptoms of Stroke Lingraphica February 20, 2018 at 2:35 AM Â· Check out these early warning signs and symptoms of stroke.	0	0	0	https://facebook.com/story.php?story_fbid=2023820457898763&id=1566743080273172	facebook
997	Lingraphica February 20, 2018 at 2:35 AM Â· Check out these early warning signs and symptoms of stroke.	0	0	2	https://facebook.com/story.php?story_fbid=10155116356657536&id=107974322535	facebook
998	YOUTUBE.COM How to do the FAST test National Aphasia Association March 21, 2017 at 2:49 AM Â· This video could save a life. Do you know the signs of stroke?	1	0	0	https://facebook.com/story.php?story_fbid=1854778751469602&id=1566743080273172	facebook
999	National Aphasia Association March 21, 2017 at 2:49 AM Â· This video could save a life. Do you know the signs of stroke?	0	0	0	https://facebook.com/story.php?story_fbid=10158480680340554&id=453197705553	facebook
1000	American Stroke Association April 21, 2020 at 12:20 PM Â· Stroke can strike at any age. If any of the warning signs are present, even in children or infants, act F.A.S.T. http://spr.ly/61891FJFX	1	0	0	https://facebook.com/story.php?story_fbid=2675208826135551&id=1683624998627277	facebook
1001	THEHEARTYSOUL.COM Warning Signs Youre About to Have a Stroke Dr. Joseph Mercola December 26, 2018 at 4:00 PM Â· Watch for these indicators (Article by: The Hearty Soul)	1	0	0	https://facebook.com/story.php?story_fbid=2263535653969539&id=1683624998627277	facebook
1002	Dr. Joseph Mercola December 26, 2018 at 4:00 PM Â· Watch for these indicators (Article by: The Hearty Soul)	0	0	0	https://facebook.com/story.php?story_fbid=10156595000290590&id=114205065589	facebook
1003	This video could save a life. Do you know the signs of stroke? YOUTUBE.COM How to do the FAST test	23	0	19	https://facebook.com/story.php?story_fbid=10159599480260554&id=453197705553	facebook
1004	Knowing the signs of a stroke is so important. Pass along this message today. WILLISTONHERALD.COM Knowing the signs of a stroke is critical in saving a life	60	1	0	https://facebook.com/story.php?story_fbid=10159211337945554&id=453197705553	facebook
1005	This video could save a life. Do you know the signs of stroke? YOUTUBE.COM How to do the FAST test	30	1	38	https://facebook.com/story.php?story_fbid=10158480680340554&id=453197705553	facebook
1006	Learn the signs of stroke and act FAST Face is the face drooping to one one side Arms is there a weakness in one arm Speech is speech slurred or garbled Time if these symptoms are present it is time to call emergency services #DontBeTheOne YOUTUBE.COM Don't Be The One	14	0	12	https://facebook.com/story.php?story_fbid=10157644074813428&id=121812873427	facebook
1007	Please share this short video on the signs of a stroke. Being able to respond and get treatment is critical. Remember during a stroke time equals brain. YOUTUBE.COM Treat Stroke F.A.S.T.	7	0	4	https://facebook.com/story.php?story_fbid=10155401208518428&id=121812873427	facebook
1008	Please take a minute to watch and share this very important public service announcement. YOUTUBE.COM Stroke Warning Signs/SymptomsBody Language (:60 seconds)	6	0	7	https://facebook.com/story.php?story_fbid=10155188426668428&id=121812873427	facebook
1009	Survey reveals that people don't always recognize stroke symptoms. Know the warning sign of stroke! WWW.NJ.COM Signs you're having a stroke	11	3	0	https://facebook.com/story.php?story_fbid=10153080104298428&id=121812873427	facebook
1010	It is important to know the signs of a stroke. F - face, is it falling to one side? A - arms, can you hold them up? S - speech, is it slurred? T - time, to call 999! Watch, learn and share our animation below. https://youtu.be/BAGPrSMD_nU #worldstrokeday YOUTUBE.COM Think Ahead Stroke - Think FAST	2	0	0	https://facebook.com/story.php?story_fbid=4120933914588219&id=262726240409025	facebook
1011	7 Early Warning Signs Of Stroke!	1	0	0	https://facebook.com/watch?v=1932542356760730	facebook
1012	THINK-AHEAD.ORG.UK Know the Signs of a Stroke	1	0	3	https://facebook.com/story.php?story_fbid=1558640534150916&id=262726240409025	facebook
1013	THINK-AHEAD.ORG.UK F.A.S.T - Know the signs of stroke	3	0	7	https://facebook.com/story.php?story_fbid=1494673480547622&id=262726240409025	facebook
1014	Symptoms in the FAST test identify most strokes, but occasionally a stroke can cause different symptoms. Other symptoms and signs may include: paralysis, dizziness, blurring of vision, co-ordination problems, dysphagia,severe headache and more... THINK-AHEAD.ORG.UK Symptoms in the FAST test identify most strokes, but occasionally symptoms are more unique	5	0	8	https://facebook.com/story.php?story_fbid=1161617453853228&id=262726240409025	facebook
1015	YOUTUBE.COM Act F.A.S.T.	0	0	0	https://facebook.com/story.php?story_fbid=3561994483883086&id=973946569354570	facebook
1016	Did you know there is a significant increase in stroke incidents around the holidays. This is attributed to holiday stress, sleep deprivation, dehydration, smoking, overindulging, and the winter weather. Recognize the symptoms of a stroke and B.E. F.A.S.T. #americanstrokefoundation #ASF #FAST #BEFAST #strokeeducation #holidays #strokestrong	41	4	0	https://facebook.com/story.php?story_fbid=10158734704334556&id=120891899555	facebook
1017	Happy Monday! The last topic for our Understanding Stroke Symptoms series is about cognitive changes. There can be different effects of cognition following a stroke. This flyer explains some common changes and gives tips on how to live with those cognitive changes. #strokeducation #strokesurvivor #understandingstrokesymptoms #americanstrokefoundation #ASF #cognitivechanges	181	1	0	https://facebook.com/story.php?story_fbid=10158680341629556&id=120891899555	facebook
1018	It can be common to experience changes in sensation after a stroke. Sensation changes can include touch, pain, temperature, and body positioning. Take a look at todays Understanding Stroke Symptoms flyer for symptom examples and tips on how to live with sensation changes following stroke. #understandingstrokesymptoms #strokeeducation #americanstrokefoundation #ASF #strokesurvivor #sensationchanges	169	2	0	https://facebook.com/story.php?story_fbid=10158680305274556&id=120891899555	facebook
1019	Happy Monday, everyone! Todays Understanding Stroke Symptoms infographic is about spasticity. Spasticity can be a common symptom following a stroke. Click on the picture to learn more about it and the tips for living with spasticity. #understandingstrokesymptoms #strokeeducation #americanstrokefoundation #ASF #spasticity #strokesurvivor #abnormalmuscletone	43	1	0	https://facebook.com/story.php?story_fbid=10158680226039556&id=120891899555	facebook
1020	Monday means the start of a new week and learning new things! Take a look at this weeks flyer about hemineglect. Learn about how it could affect your daily life and simple tips for living with the symptoms of hemineglect. #understandingstrokesymptoms #strokeeducation #americanstrokefoundation #ASF #strokesurvivor #survivorofstroke	168	1	0	https://facebook.com/story.php?story_fbid=10158680193139556&id=120891899555	facebook
1021	It helps to know what is going on with the body following a stroke. Check out the first flyer of the 6 week series for Understanding Stroke Symptoms. This weeks symptoms are hemiplegia and hemiparesis. Learn about how it could affect your daily life and simple tips for living with those symptoms. #understandingstrokesymptoms #strokeeducation #americanstrokefoundation #ASF #survivorofstroke #stroke	166	1	0	https://facebook.com/story.php?story_fbid=10158655334414556&id=120891899555	facebook
1022	Stroke is always a medical emergency and stroke doesnt stop for COVID-19. The F.A.S.T. message is more important than ever as health professionals express concern that people are not coming to hospital when a stroke strikes because of the pandemic. It is as important that you call triple zero (000) immediately if you suspect a stroke. Delaying or failing to seek urgent help can lead to death or o…	37	2	0	https://facebook.com/story.php?story_fbid=10158387925521170&id=81740861169	facebook
1023	SAVEME #IAN #Brain Health post #Stroke #Symptoms #Consequences #Disability #ICF #Early #Intervention can save!! Be Aware Right Care #Neurorehabilitation is essential Ian Secretariat is with Saurabh Bansal and 19 others. October 29, 2020 at 9:54 AM Â· Today is World Stroke Day - lets raise awareness about the symptoms of stroke - this is an useful mnemonic designed by Dr. Biplab Das, stroke neurol…	30	0	0	https://facebook.com/story.php?story_fbid=1289980784667628&id=100009671556799	facebook
1024	American Stroke Association October 27, 2017 at 4:28 PM Â· The faster a stroke victim gets treatment, the more likely they are to recover. Learn to act F.A.S.T. @ StrokeAssociation.org/worldstrokeday	0	0	0	https://facebook.com/story.php?story_fbid=1085751201561707&id=224737574329745	facebook
1025	It's Super Bowl please take it easy ...have a great weekend WWW.NHS.UK/ACTFAST Act F.A.S.T. Act FAST February 2, 2017 at 11:00 AM Â· If you see any one of the signs of stroke, Act F.A.S.T. Make the call. Dial 999. Watch this video to learn more. #ActFAST	4	0	0	https://facebook.com/story.php?story_fbid=925531447583684&id=224737574329745	facebook
1026	NSW is home to many of Australias stroke hot spots, with those in regional areas at highest risk. When a stroke strikes, it kills up to 1.9 million brain cells per minute, but F.A.S.T. treatment can stop this damage. The NSW Telehealth Service will ensure all people in our state have access to the best in stroke treatment, but to benefit patients must reach hospital. The first step in ensuring be…	17	1	0	https://facebook.com/story.php?story_fbid=10158808101541170&id=81740861169	facebook
1027	Today is World Stroke Day. As such, we recognize the resilience of survivors of stroke, their care partners and healthcare workers. Know the signs of stroke and BE FAST.	42	0	63	https://facebook.com/story.php?story_fbid=10158674226829556&id=120891899555	facebook
1028	Knowing the signs of a stroke is so important. Pass along this message today. WILLISTONHERALD.COM Knowing the signs of a stroke is critical in saving a life	60	1	0	https://facebook.com/story.php?story_fbid=10159211337945554&id=453197705553	facebook
1029	WWW.STROKEASSOCIATION.ORG Stroke Warning Signs and Symptoms American Stroke Association April 8, 2016 at 4:00 PM Â· Nearly a quarter of strokes occur in people younger than 65. Regardless of age, the warning signs of strokes are the same. #FridayFact	1	0	0	https://facebook.com/story.php?story_fbid=754188574717973&id=224737574329745	facebook
1030	Strokes may not always look the same in men and women. Learn more about stroke symptoms. APHASIA.ORG Women and Stroke Symptoms - National Aphasia Association	15	0	24	https://facebook.com/story.php?story_fbid=10163298675580554&id=453197705553	facebook
1031	Strokes may not always look the same in men and woman. Learn more about stroke symptoms. APHASIA.ORG Women and Stroke Symptoms - National Aphasia Association	34	0	30	https://facebook.com/story.php?story_fbid=10161728547225554&id=453197705553	facebook
1032	ALERT: Please share this with your communities - Stroke is always a medical emergency - call 000 immediately We know everyones daily routines are disrupted, stress levels are heightened, and people do not want to put the health system under any additional pressure, but it is vital to call an ambulance at the first sign of stroke. Delaying or failing to seek urgent help for stroke can lead to deat…	67	0	107	https://facebook.com/story.php?story_fbid=10158171062991170&id=81740861169	facebook
1033	POSITIVEMED.COM Your Body Is Sending You These Signs One Month Before STROKE Dont Ignore Them PositiveMed January 11, 2017 at 5:01 AM Â· Thousands miss the early warning signs of stroke	2	0	0	https://facebook.com/story.php?story_fbid=909668529169976&id=224737574329745	facebook
1034	PositiveMed January 11, 2017 at 5:01 AM Â· Thousands miss the early warning signs of stroke	0	0	0	https://facebook.com/story.php?story_fbid=1214259175287920&id=177648308949017	facebook
1035	World stroke day	8	1	0	https://facebook.com/story.php?story_fbid=1913802888695590&id=119454908130406	facebook
1036	Listen for slurred speech.	0	0	0	https://facebook.com/story.php?story_fbid=2152153264875298&id=1263771243713509	facebook
1037	Waea tonu atu ki 111 #patuatemateikuraroro #fightstroke	28	0	7	https://facebook.com/story.php?story_fbid=1705722762938432&id=192463924264331	facebook
1038	American_Stroke @American_Stroke Keeping prediabetes from progressing to Type 2 diabetes may reduce the risk of cognitive problems after a stroke. http://spr.ly/60111hAEX #StrokeMonth After a stroke, diabetes could worsen brain function Having Type 2 diabetes could cause cognitive impairment in stroke survivors, according to new research that points out the need to aggressively treat prediabetes.…	2	6	2	https://twitter.com/American_Stroke/status/1261033549156749318	twitter
1039	American_Stroke @American_Stroke High blood pressure is the No. 1 controllable risk factor for stroke. Have your blood pressure checked and keep it in check to reduce your risk of stroke. High Blood Pressure heart.org 9:42 PM Â· Feb 21, 2020Â·Sprinklr 2 Retweets 1 Quote Tweet 7 Likes	2	7	2	https://twitter.com/American_Stroke/status/1230955854620495872	twitter
1040	American_Stroke @American_Stroke Traditional stroke risk factors, such as high blood pressure, smoking and diabetes, impact people of various races and genders differently, new research shows. http://spr.ly/60131Yc1P #ISC20 Race and gender may tip the scales on traditional stroke risk factors High blood pressure, smoking and diabetes may affect stroke risk differently depending on your race and g…	3	3	3	https://twitter.com/American_Stroke/status/1230220760591011840	twitter
1041	American_Stroke @American_Stroke Learning your risk for heart disease and stroke is a great first step to prevention and a healthier life. Use our free calculator to get started. http://spr.ly/6014E2Rlu 0:11 117 views 7:00 PM Â· Sep 18, 2019Â·Sprinklr 1 Quote Tweet 3 Likes	0	3	1	https://twitter.com/American_Stroke/status/1174367546277072896	twitter
1042	American_Stroke @American_Stroke Can you tell whoâ€™s at risk? Sometimes, there are no signs or symptoms of high cholesterol, so ask your doctor about getting tested. Check. Change. Control. Cholesterol and help lower your risk of stroke. http://spr.ly/6016E2Rlm 6:14 PM Â· Sep 2, 2019Â·Sprinklr 1 Retweet 2 Likes	1	2	1	https://twitter.com/American_Stroke/status/1168557699459702789	twitter
1043	American_Stroke @American_Stroke Having AFib means having five times the risk of stroke. Talk to your doctor today about managing risk factors to prevent stroke. #StrokeMonth http://spr.ly/6017EcHv5 6:36 PM Â· May 16, 2019Â·Sprinklr 9 Retweets 6 Likes	9	6	9	https://twitter.com/American_Stroke/status/1129062963694985216	twitter
1044	American_Stroke @American_Stroke Atrial fibrillation increases the risk for stroke. Sometimes AFib is discovered as a result of that stroke. We talked with two experts about dealing with this life-altering double diagnosis. http://spr.ly/6015Eivnf 7:00 PM Â· May 15, 2019Â·Sprinklr 10 Retweets 1 Quote Tweet 14 Likes	10	14	10	https://twitter.com/American_Stroke/status/1128706613114806273	twitter
1045	American_Stroke @American_Stroke At least 2.7 million Americans are living with atrial fibrillation (Afib), an irregular heartbeat that can increase the risk of stroke. If you or someone you love has Afib, know the stroke warning signs and take F.A.S.T. action. Why Atrial Fibrillation (AF or AFib) Matters Why is Atrial Fibrillation Atrial Fibrillation (AF or AFib) a Problem? The American Heart As…	10	5	10	https://twitter.com/American_Stroke/status/1113133744733458437	twitter
1046	American_Stroke @American_Stroke What happens when youâ€™re sleep deprived? Nothing good. The risk of having a stroke goes up 8 percent during the first two days after the beginning of daylight saving time, according to one recent study. Make sure you get enough shut eye this weekend. 0:43 912 views 11:09 PM Â· Mar 8, 2019Â·Sprinklr 21 Retweets 8 Quote Tweets 22 Likes	21	23	20	https://twitter.com/American_Stroke/status/1104142112440881153	twitter
1047	American_Stroke @American_Stroke DID YOU KNOW: Decongestants may clear the air, but they may also raise your pressure. Learn what to do about your cold or flu symptoms if you have high blood pressure. 0:36 397 views 10:39 PM Â· Feb 15, 2019Â·Sprinklr 5 Retweets 3 Quote Tweets 9 Likes	5	9	5	https://twitter.com/American_Stroke/status/1096524373102608384	twitter
1048	American_Stroke @American_Stroke People living with diabetes are 2x more likely to have a heart attack, stroke or cardiovascular disease. Visit http://KnowDiabetesByHeart.org for the top 3 questions to ask your doctor and reduce your risk. Know Diabetes by Heart Founding Sponsors @boehringerus & @LillyDiabetes 0:07 98 views 10:50 PM Â· Nov 14, 2018Â·Sprinklr 1 Retweet	1	0	1	https://twitter.com/American_Stroke/status/1062825023327662080	twitter
1049	American_Stroke @American_Stroke People living with diabetes are 2x more likely to have a heart attack, stroke or cardiovascular disease. Visit http://spr.ly/6018E8B3A for the top 3 questions to ask your doctor and reduce your risk. TY Founding Sponsor @boehringerus 0:07 82 views 4:00 PM Â· Nov 14, 2018Â·Sprinklr 2 Retweets 1 Like	2	1	2	https://twitter.com/American_Stroke/status/1062721870095663105	twitter
1050	American_Stroke @American_Stroke Adults who didn't keep to a regular bedtime and wake time weighed more, had higher blood pressure and a higher risk of heart attack or stroke within 10 years, a new study found. http://spr.ly/6019D2jut 1:30 AM Â· Sep 27, 2018Â·Sprinklr 5 Retweets 1 Quote Tweet 5 Likes	5	5	5	https://twitter.com/American_Stroke/status/1045093158416273414	twitter
1051	American_Stroke @American_Stroke ICYMI Conditions such as AFib, high blood pressure, sleep apnea, high cholesterol & diabetes are stroke risks all by themselves. The good news is they can be treated. The bad news, left untreated, they add to the risk of recurrent stroke. http://spr.ly/6019DjcCH 3:00 PM Â· Jun 29, 2018Â·Sprinklr	0	0	0	https://twitter.com/American_Stroke/status/1012682097994199041	twitter
1052	American_Stroke @American_Stroke Smoking is an important risk factor for stroke. Inhaling cigarette smoke produces several effects that damage the cerebrovascular system. Smoking makes blood clots more likely to form and increases plaque in your arteries. - Dr. B #Brainforlife 7:36 PM Â· May 2, 2018Â·Sprinklr 1 Retweet 1 Quote Tweet 5 Likes	1	5	1	https://twitter.com/American_Stroke/status/991733058608009216	twitter
1053	American_Stroke Retweeted NINDSnews @NINDSnews A4: Some risk factors for #stroke can be controlled while others canâ€™t. Learn what you CAN do: https://mindyourrisks.nih.gov #BrainforLife 7:27 PM Â· May 2, 2018Â·Twitter Web Client 11 Retweets 4 Quote Tweets 9 Likes	12	0	11	https://twitter.com/American_Stroke/status/991731463879000064	twitter
1054	American_Stroke @American_Stroke Conditions such as AFib, high blood pressure, sleep apnea, high cholesterol and diabetes are stroke risks all by themselves. The good news is they can be treated. The bad news is that left untreated, they add to the risk of recurrent stroke. #StrokeMonth http://spr.ly/6018DjcWm 3:00 PM Â· May 1, 2018Â·Sprinklr 15 Retweets 1 Quote Tweet 9 Likes	15	11	14	https://twitter.com/American_Stroke/status/991301222438227968	twitter
1055	American_Stroke @American_Stroke Atrial Fibrillation - a racing, pounding heartbeat that happens for no apparent reason - can happen to anyone. It's also associated with a 5 times greater risk of stroke. Know your risks. AFib Awareness AFib can happen to anyone. Take steps to lower your risk. heart.org 5:06 PM Â· Apr 3, 2018Â·Sprinklr 9 Retweets 5 Likes	9	5	9	https://twitter.com/American_Stroke/status/981186056837128192	twitter
1056	American_Stroke @American_Stroke Short or tall, your height can play a role in heart disease and stroke risks. http://spr.ly/6013DniQB 6:51 PM Â· Mar 26, 2018Â·Sprinklr 4 Retweets 10 Likes	4	10	4	https://twitter.com/American_Stroke/status/978313396797038592	twitter
1057	American_Stroke @American_Stroke The changes you make now might change what happens later. Learn more about the risk factors for stroke. http://spr.ly/6019DGjCB 6:56 PM Â· Jan 4, 2018Â·Sprinklr 8 Retweets 6 Likes	8	6	8	https://twitter.com/American_Stroke/status/948976333799018496	twitter
1058	American_Stroke @American_Stroke A2a: Important to know your risk factors: obesity, diabetes, high bp, smoking, heart arrhythmias, & clotting disorders â€“ Dr. K #stroketalk 8:14 PM Â· Oct 19, 2017Â·Sprinklr 1 Quote Tweet 1 Like	0	1	1	https://twitter.com/American_Stroke/status/921077036801773568	twitter
1059	American_Stroke @American_Stroke Learn about the stroke risk factors you can control, treat & improve â€” then RT. Visit http://StrokeAssociation.org/WorldStrokeDay. #WorldStrokeDay 5:10 PM Â· Oct 3, 2017Â·Sprinklr 13 Retweets 9 Likes	13	9	13	https://twitter.com/American_Stroke/status/915232477790261249	twitter
1060	American_Stroke @American_Stroke Study: Mexican-Americans face much higher stroke risk â€“ with diabetes a major contributing factor. #AHANews http://spr.ly/60178221l 7:45 PM Â· Sep 23, 2017Â·Sprinklr 6 Retweets 3 Likes	6	3	6	https://twitter.com/American_Stroke/status/911647603909169152	twitter
1061	American_Stroke Retweeted Kathy Rogers @KathyatHeart A6: Another reason managing your blood pressure is important! High BP is a telling risk factor 4 stroke http://bit.ly/ChangeHighBP #StrokeTalk 7:51 PM Â· May 9, 2017Â·Sprinklr 13 Retweets 4 Quote Tweets 18 Likes	15	0	13	https://twitter.com/American_Stroke/status/862002602665496577	twitter
1062	American_Stroke @American_Stroke A6 Blood pressure is the most important risk factor for stroke. â€“Dr. K #Checkit #Stroketalk 7:43 PM Â· May 9, 2017Â·Sprinklr 1 Quote Tweet 2 Likes	0	3	1	https://twitter.com/American_Stroke/status/861999969615712256	twitter
1063	American_Stroke @American_Stroke A2 Risk factors for stroke include obesity, diabetes, high BP, smoking, heart arrhythmias, and clotting disorders. â€“ Dr K. #StrokeTalk 7:14 PM Â· May 9, 2017Â·Sprinklr 1 Retweet 7 Likes	2	10	1	https://twitter.com/American_Stroke/status/861992782315085825	twitter
1064	American_Stroke @American_Stroke Understand the stroke risk factors you can control, treat and improve. Visit http://StrokeAssociation.org/StrokeMonth #StrokeMonth 2:41 PM Â· May 9, 2017Â·Sprinklr 2 Retweets 2 Quote Tweets 2 Likes	2	2	2	https://twitter.com/American_Stroke/status/861923962959343616	twitter
1065	American_Stroke @American_Stroke If you have high blood pressure, you have a higher risk of stroke. Learn what you can do about it & RT to share. http://spr.ly/601685RjM 2:37 PM Â· May 5, 2017Â·Sprinklr 20 Retweets 4 Quote Tweets 12 Likes	20	12	20	https://twitter.com/American_Stroke/status/860473405233135616	twitter
1066	American_Stroke @American_Stroke #Stroke is a leading cause of death & can happen to anyone. Control your risk factors to improve your brain health. http://thndr.me/BCTcwt 7:00 PM Â· May 1, 2017Â·Thunderclap 9 Retweets 6 Likes	10	7	9	https://twitter.com/American_Stroke/status/859090113992826881	twitter
1067	American_Stroke Retweeted NIH NHLBI @nih_nhlbi T3: #Highbloodpressure is the main risk factor for stroke b/c it can damage blood vessels. #abcDrBchat http://1.usa.gov/1SvjcSp 7:22 PM Â· Oct 25, 2016Â·Sprout Social 2 Retweets 4 Likes	2	0	2	https://twitter.com/American_Stroke/status/790966875459117056	twitter
1068	American_Stroke @American_Stroke From our blog: Heart disease, stroke risk factors may incre... http://news.heart.org/heart-disease-stroke-risk-factors-may-increase-in-severity-before-menopause/â€¦ | https://twibble.io 10:55 PM Â· Aug 3, 2016Â·Twibble.io 3 Retweets 1 Quote Tweet 3 Likes	3	3	3	https://twitter.com/American_Stroke/status/760942164285067265	twitter
1069	American_Stroke @American_Stroke Fluctuating blood pressure may signal bad news for your brain health. http://spr.ly/6015Bq3I5 11:20 PM Â· May 24, 2016Â·Sprinklr 23 Retweets 11 Likes	23	11	23	https://twitter.com/American_Stroke/status/735219038943629312	twitter
1070	American_Stroke Retweeted American Heart Arkansas @AHA_Arkansas HBP is stroke's #1 enemy. #StrokeChat @wregional #NWAisWhy 7:35 PM Â· May 18, 2016Â·Sprinklr 8 Retweets 5 Likes	10	0	8	https://twitter.com/American_Stroke/status/732988273686151168	twitter
1071	American_Stroke Retweeted AHAKansas @AHAKansas A5 #Hypertension AKA high blood pressure is damaging to the blood vessels which are vital blood support to your brain â€“WD. #StrokeChat 7:32 PM Â· May 18, 2016Â·TweetDeck 4 Retweets 5 Likes	4	0	4	https://twitter.com/American_Stroke/status/732987531197874176	twitter
1072	American_Stroke Retweeted @sdakotaheart @SDakotaHeart A5: Dr.S: High blood pressure is the leading cause of stroke & the most important controllable risk factor for stroke. #StrokeChat 7:32 PM Â· May 18, 2016Â·Sprinklr 7 Retweets 6 Likes	7	0	7	https://twitter.com/American_Stroke/status/732987506153652224	twitter
1073	American_Stroke Retweeted GoRedforWomen @GoRedForWomen A3: Many risk factors can lead women to have strokes. We've outlined them here: http://spr.ly/6015BUXtd #StrokeChat 7:26 PM Â· May 18, 2016Â·Sprinklr 36 Retweets 25 Likes	40	0	34	https://twitter.com/American_Stroke/status/732986023039389696	twitter
1074	American_Stroke Retweeted American Heart Chgo @HeartChicago A4 One of the best defenses against stroke is knowing the warning signs & getting help FAST. Don't wait! #StrokeChat 7:26 PM Â· May 18, 2016Â·Sprinklr 29 Retweets 15 Likes	29	0	28	https://twitter.com/American_Stroke/status/732985856705867776	twitter
1075	American_Stroke @American_Stroke #Highbloodpressure can increase your risk of stroke and dementia. Spread the word. #WorldHypertensionDay http://thndr.me/SuR6bA 7:00 PM Â· May 17, 2016Â·Thunderclap 2 Retweets 4 Likes	3	4	3	https://twitter.com/American_Stroke/status/732616877051129856	twitter
1076	American_Stroke @American_Stroke 1 in 3 American adults has high bp. That means someone close to you is at risk for dementia, stroke, or heart attack #stroketalk 7:23 PM Â· May 3, 2016Â·Sprinklr 19 Retweets 8 Likes	19	8	19	https://twitter.com/American_Stroke/status/727549168408006657	twitter
1077	American_Stroke @American_Stroke Other things that raise your BP: salt, decongestants, plus 4 more on this list http://spr.ly/6013BpqmX #BPraiser 10:26 PM Â· Jan 4, 2016Â·Sprinklr 7 Retweets 3 Likes	7	4	7	https://twitter.com/American_Stroke/status/684123642742091777	twitter
1078	American_Stroke Retweeted EmPOWERED To Serve @AHA_EmPOWERED #AFib = 3x higher risk for heart failure. and 5x higher stroke risk. Strokes caused by AFib can be more severe . #EmPoweredtoServe 6:25 PM Â· Dec 9, 2015Â·Sprinklr 7 Retweets 6 Likes	7	0	7	https://twitter.com/American_Stroke/status/674641411627753472	twitter
1079	American_Stroke @American_Stroke From our blog: Adults with heart defects have higher risk of stroke http://twib.in/l/jezqgGjryeK | https://twibble.io 10:11 PM Â· Nov 23, 2015Â·Twibble.io 1 Like	0	1	1	https://twitter.com/American_Stroke/status/668899758941954048	twitter
1080	American_Stroke Retweeted American Heart Association @American_Heart A1 Higher incidence of risk factors leads to more heart disease and stroke. Ex: Obesity http://spr.ly/6011BRHhd #Natives4Heart 9:05 PM Â· Nov 18, 2015Â·Sprinklr 30 Retweets 8 Likes	34	0	22	https://twitter.com/American_Stroke/status/667071531470729216	twitter
1081	American_Stroke @American_Stroke Alcohol abuse could foreshadow congestive heart failure, even for those w/o high BP #AHA15 http://spr.ly/6013BurG1 12:33 AM Â· Nov 11, 2015Â·Sprinklr 10 Retweets 7 Likes	10	7	10	https://twitter.com/American_Stroke/status/664224271720448000	twitter
1082	Stroke Association @TheStrokeAssoc It's #BloodPressure testing & awareness week #KnowYourNumbers. High blood pressure is the biggest risk factor for stroke that we can control, yet it often has no symptoms. Measuring blood pressure is quick, simple and painless. Find out more here https://strk.org.uk/KnowYourNumbers 10:24 AM Â· Sep 10, 2019Â·Twitter Web App 23 Retweets 5 Quote Tweets 26 Likes	24	26	23	https://twitter.com/TheStrokeAssoc/status/1171338724145319936	twitter
1083	Stroke Association Retweeted NHS England and NHS Improvement @NHSEngland Smoking doubles your risk of death from stroke and heart attack. If you smoke, quitting is one of the best things you can do to reduce your risk. Find support: http://ow.ly/c8Kx50vcsgS #CVD #Prevention 12:01 PM Â· Jul 31, 2019Â·Hootsuite Inc. 22 Retweets 3 Quote Tweets 19 Likes	22	0	22	https://twitter.com/TheStrokeAssoc/status/1156535575278735361	twitter
1084	Stroke Association Retweeted StrokeAssociation NE @StrokeAssocNE "What rises when you eat sugar, but drops at night and when you drink cherry juice?" According to new research published this month, it's your #BP As many as 1/3 of people in Britain have dangerously high blood pressure, yet few know they're at risk. https://dailymail.co.uk/health/article-3605636/The-best-way-manage-blood-pressure-D…	10	0	10	https://twitter.com/TheStrokeAssoc/status/1155775656472588288	twitter
1085	Stroke Association @TheStrokeAssoc High blood pressure is one of the biggest risk factors for stroke. It usually has no symptoms, but is a contributing factor in around half of all strokes! Order your free blood pressure information pack now and look out for #KYBP events near you: https://strk.org.uk/2JBREPp 1:30 PM Â· Apr 11, 2019Â·Sprout Social 11 Retweets 11 Likes	11	11	11	https://twitter.com/TheStrokeAssoc/status/1116302380524539904	twitter
1086	Stroke Association @TheStrokeAssoc Did you know that having high blood pressure can triple your risk of #stroke? If you have high blood pressure, making simple changes to your lifestyle will help to bring it down. Find out how your can reduce your risk of stroke here: https://strk.org.uk/2CrVvbv 9:30 AM Â· Apr 5, 2019Â·Sprout Social 16 Retweets 3 Quote Tweets 17 Likes	16	17	16	https://twitter.com/TheStrokeAssoc/status/1114067674554933248	twitter
1087	Stroke Association @TheStrokeAssoc Did you know that smoking doubles your risk of death from #stroke? This #NoSmokingDay, quitting is one of the best things you can do to help reduce your risk of stroke. Find out some practical tips for quitting here: https://strk.org.uk/2Hug4re 12:00 PM Â· Mar 13, 2019Â·Sprout Social 18 Retweets 20 Likes	18	20	18	https://twitter.com/TheStrokeAssoc/status/1105785660319895552	twitter
1088	Sign Against Stroke @signagnststroke New research shows traditional #stroke risk factors, such as high blood pressure, smoking, and diabetes, impact people of various races and genders differently. https://buff.ly/2ubaqG9 (HT @American_Heart ) Race and gender may tip the scales on traditional stroke risk factors High blood pressure, smoking and diabetes may affect stroke risk differently dependin…	3	7	3	https://twitter.com/signagnststroke/status/1230055673381126145	twitter
1089	Sign Against Stroke @signagnststroke Three connections between #AFib and #stroke: an infographic. 1:10 PM Â· Jul 26, 2019Â·Buffer 1 Retweet 3 Likes	2	4	1	https://twitter.com/signagnststroke/status/1154710463160180736	twitter
1090	Sign Against Stroke @signagnststroke Atrial fibrillation (#AFib) is the most common heart rhythm disorder and affects millions of people worldwide. 1:10 PM Â· Jul 10, 2019Â·Buffer 5 Retweets 12 Likes	5	12	5	https://twitter.com/signagnststroke/status/1148912253812563971	twitter
1091	Heart & Stroke @HeartandStroke November is #DiabetesAwarenessMonth. 80% of Canadians with diabetes die from a heart attack or stroke. Talk to your doctor. 0:45 351 views 3:28 PM Â· Nov 25, 2018Â·Twitter Ads 8 Retweets 1 Quote Tweet 11 Likes	8	11	8	https://twitter.com/HeartandStroke/status/1066700030936039425	twitter
1092	Heart & Stroke @HeartandStroke November is #DiabetesAwarenessMonth. Diabetes is a life-long condition that makes you have a higher risk of developing heart disease and stroke. #DiabetesAwarenessMonth heartandstroke.ca 3:16 PM Â· Nov 22, 2018Â·Twitter for Advertisers (legacy) 5 Retweets 1 Quote Tweet 8 Likes	6	9	5	https://twitter.com/HeartandStroke/status/1065609847243079680	twitter
1093	Heart & Stroke @HeartandStroke Diabetes increases the risk of high blood pressure, heart disease and strokeâ€” especially if your blood sugar levels are poorly controlled #DiabetesAwarenessMonth #DiabetesAwarenessMonth heartandstroke.ca 9:12 PM Â· Nov 15, 2018Â·Twitter for Advertisers (legacy) 4 Retweets 5 Likes	4	5	3	https://twitter.com/HeartandStroke/status/1063162722722947077	twitter
1094	Aphasia Hope @AphasiaAnswers Slightly elevated blood pressure may raise #stroke risk by 66% http://atjo.es/5IWj 1:38 AM Â· Apr 12, 2020Â·EdgeTheory	0	0	0	https://twitter.com/AphasiaAnswers/status/1249119676828966912	twitter
1095	Aphasia Hope @AphasiaAnswers Did you know: face drooping is a sign of a #stroke. 2:18 PM Â· Mar 14, 2020Â·EdgeTheory	0	0	0	https://twitter.com/AphasiaAnswers/status/1238816850563260418	twitter
1096	Aphasia Hope @AphasiaAnswers .@natlstrokeassoc says Risk of #stroke does increase with age. What are other risk factors? BE AWARE of Stroke Risk Factors - Aphasia Hope Foundation Check out National Stroke Associationâ€™s Stroke Risk Factor tool by clicking on RISK FACTORS. aphasiahope.org 7:39 PM Â· Feb 28, 2020Â·EdgeTheory	0	0	0	https://twitter.com/AphasiaAnswers/status/1233461763296890881	twitter
1097	Aphasia Hope @AphasiaAnswers Slightly elevated blood pressure may raise #stroke risk by 66% http://atjo.es/5Gi2 8:39 PM Â· Jan 18, 2020Â·EdgeTheory 1 Retweet 1 Like	1	1	1	https://twitter.com/AphasiaAnswers/status/1218618831997939713	twitter
1098	Aphasia Hope @AphasiaAnswers #DidYouKnow: Skipping breakfast could increase your risk of #stroke: http://atjo.es/5APv 6:21 PM Â· Aug 8, 2019Â·EdgeTheory	0	0	0	https://twitter.com/AphasiaAnswers/status/1159500010184216576	twitter
1099	Stroke Foundation Retweeted Quit Victoria @quitvic #Smoking doubles your risk of #stroke but the risk starts to drop as soon as you quit: https://bit.ly/2EQPUzK. This #strokeweek2020 make sure you know how to be a F.A.S.T. hero: https://bit.ly/2QU94rj. @strokefdn 1:45 AM Â· Sep 1, 2020Â·TweetDeck 5 Retweets 1 Quote Tweet 8 Likes	5	0	5	https://twitter.com/strokefdn/status/1300612968648826881	twitter
1100	Stroke Foundation @strokefdn Diabetes is relentless. Every minute of every day, a person with diabetes faces decisions, thoughts, worries and fears about their diabetes and the future impact the condition may have on their health â€“ including possible stroke! https://bit.ly/38UtmJl #DiabetesWeek @DiabetesAus Heads Up on Diabetes - Type 1 Diabetes - National Diabetes Week 2020 1.7 million Austral…	4	12	4	https://twitter.com/strokefdn/status/1283227755820113920	twitter
1101	Stroke Foundation @strokefdn Australia Under Pressure report highlights that nearly 40% of Australians living with high blood pressure are NOT on medication to manage it. High blood pressure is the biggest risk factor for stroke! http://bit.ly/2NihN4h #fightstroke 3:37 AM Â· Nov 1, 2019Â·Twitter Web App 2 Likes	1	2	2	https://twitter.com/strokefdn/status/1190095458669973504	twitter
1102	Stroke Foundation @strokefdn Our message to Australians is simple â€“ to avoid stroke know what your blood pressure is and if it is high talk to your doctor and take steps to reduce it. Donâ€™t be the 1 in 4 that will have a stroke in their lifetime. http://bit.ly/2H8vNM1 @SiSUHealthGroup #WorldStrokeDay 10:57 PM Â· Oct 28, 2019Â·Twitter Web App 2 Retweets 3 Likes	2	3	2	https://twitter.com/strokefdn/status/1188937755998339072	twitter
1103	Stroke Foundation @strokefdn A stroke can happen to anyone. 1 in 4 of us will have a stroke in our lifetime. Find out your individual risk by getting a health check, and learn more about stroke risk factors here http://bit.ly/2H8vNM1 #DontBeTheOne #WorldStrokeDay Australia's Biggest Blood Pressure Check â€” Stroke Foundation - Australia The Stroke Foundation is a national charity that partners wi…	3	12	3	https://twitter.com/strokefdn/status/1187514824671907840	twitter
1104	Stroke Foundation @strokefdn This is vital, more than 4.1 million Australians are living with uncontrolled high blood pressure. It does not have any symptoms! http://bit.ly/2J7zWCg #fightstroke Quote Tweet Julie Davey @msjuliedavey Â· May 8, 2019 Have your blood pressure checked regularly and know your numbers. High blood pressure is a major risk factor for stroke #TakeControl twitter.com/strokef…	0	1	1	https://twitter.com/strokefdn/status/1126001849675309056	twitter
1105	Stroke Foundation Retweeted Aus Chronic Disease Prevention Alliance @ACDPAlliance Did you know that % of kidney function can be lost without symptoms? Know your risk - take the @KidneyHealth online test during Kidney Health Week. #iKidneyCheck http://bit.ly/Kidney-Risk-Testâ€¦ 2:32 AM Â· Apr 8, 2019Â·Twitter Web Client 14 Retweets 20 Likes	14	0	14	https://twitter.com/strokefdn/status/1115098687833694208	twitter
1106	Stroke Foundation Retweeted Aus Chronic Disease Prevention Alliance @ACDPAlliance Obesity is a major risk factor for chronic disease. We need to create environments that support health. @DiabetesAus @heartfoundation @KidneyHealth @strokefdn @CancerCouncilOz @OPCAustralia 'That was the most heartbreaking part': Australia's obesity epidemic out of control Almost one million more people have become …	9	0	9	https://twitter.com/strokefdn/status/1110690345518403584	twitter
1107	Stroke Foundation @strokefdn People in their 20s and 30s arenâ€™t typically thinking that high blood pressure or diabetes are things they need to worry about, yet they really do make an impact on stroke risk https://bit.ly/2BjSjRk #fightstroke Prevent Stroke â€” Stroke Foundation - Australia Information about stroke strokefoundation.org.au 1:45 AM Â· Feb 7, 2019Â·Twitter Web Client 3 Retweets 3 L…	3	3	3	https://twitter.com/strokefdn/status/1093309797892468737	twitter
1108	Stroke Foundation @strokefdn Yes, one in four people will have their lives turned upside down by a disease that attacks the brain â€“ the vital organ responsible for our thoughts, movements and feelings. Understand your risk factors - it may save your life! https://bit.ly/2BjSjRk #fightstroke Quote Tweet Dr. Caleb Ferguson, RN @calebferg Â· Dec 31, 2018 32% of recent respondents in my twitter pol…	6	6	6	https://twitter.com/strokefdn/status/1080264019930316800	twitter
1109	Stroke Foundation Retweeted Aus Chronic Disease Prevention Alliance @ACDPAlliance Too much salt can contribute to high blood pressure, and risk of heart attack, stroke & kidney disease. http://unpackthesalt.com.au @HeartAust @strokefdn @KidneyHealth #UnpackTheSalt @georgeinstitute @VicHealth Quote Tweet Heart Foundation @heartfoundation Â· Nov 13, 2018 Did you know on average one tablespoon of so…	5	0	5	https://twitter.com/strokefdn/status/1062473904185176064	twitter
1110	Stroke Foundation Retweeted Sharon McGowan @SharonMcGowan_ Smoking is one the top risks for stroke. 30% of Stroke happens under 65yrs. Quit now before Stroke strikes @SarahWhisar @strokefdn @quitvic Quote Tweet Quit Victoria @quitvic Â· May 6, 2018 Smoking is killing people as young as 30, a new analysis shows. @SarahWhisar and @BruceBolam are today highlighting the impact of tobacco-related heal…	11	0	11	https://twitter.com/strokefdn/status/996894650748162048	twitter
1111	CroÃ­ Heart & Stroke Retweeted CDC Division for Heart Disease & Stroke Prevention @CDCHeart_Stroke LDL (â€œbadâ€) blood #cholesterol can build up in arteries as plaque, increasing #HeartDisease and #stroke risk. HDL (â€œgoodâ€) blood cholesterol helps carry bad cholesterol to the liver. Learn more about the difference. https://bit.ly/2IvQ3Jo 9:13 PM Â· Mar 18, 2020Â·Sprout Social 2 Retweets 6 L…	2	0	2	https://twitter.com/CroiHeartStroke/status/1240563681278246912	twitter
1112	CroÃ­ Heart & Stroke Retweeted American Heart News @HeartNews Smoking puts you at higher risk for heart disease and stroke. Learn the risks and quit today. http://spr.ly/60101Bisr 4:00 PM Â· Oct 9, 2019Â·Sprinklr 8 Retweets 1 Quote Tweet 4 Likes	8	0	8	https://twitter.com/CroiHeartStroke/status/1181934602681819137	twitter
1113	CroÃ­ Heart & Stroke @CroiHeartStroke People who have excess body fat, especially around the waist area are more likely to develop heart disease and stroke even if they have no other risk factors. Read more here: https://croi.ie/health/nutrition-and-dietary-information-2/weight-controlâ€¦ #healthyheart #weightloss 1:12 PM Â· Nov 28, 2018Â·Twitter for Advertisers (legacy)	0	0	0	https://twitter.com/CroiHeartStroke/status/1067752968919740416	twitter
1114	American Heart News @HeartNews High blood pressure, or hypertension, is the second leading cause of preventable heart disease and stroke death â€” second only to smoking. http://spr.ly/6014EP7Cs 4:00 PM Â· Feb 8, 2019Â·Sprinklr 9 Retweets 2 Quote Tweets 19 Likes	9	19	9	https://twitter.com/HeartNews/status/1093887177157734400	twitter
1115	American Heart News @HeartNews Stroke risk factors on the rise in Native Americans #ISC19 http://spr.ly/6015E3c2d 12:00 PM Â· Jan 30, 2019Â·Sprinklr 5 Retweets 1 Quote Tweet 4 Likes	5	4	5	https://twitter.com/HeartNews/status/1090565288968507393	twitter
1116	American Heart News @HeartNews Ethnicity a 'risk-enhancing' factor under new cholesterol guidelines. Read more: Ethnicity a 'risk-enhancing' factor under new cholesterol guidelines Indian or Japanese? Puerto Rican or Mexican? Ethnic background plays a role in cholesterol screening and treatment. heart.org 4:00 PM Â· Jan 20, 2019Â·Sprinklr 3 Retweets 1 Quote Tweet 5 Likes	3	6	3	https://twitter.com/HeartNews/status/1087001805731581952	twitter
1117	American Heart News @HeartNews Do you know the blood pressure categories and what your numbers mean? You should! Check out this chart to learn more. http://spr.ly/6011D41nV 12:00 AM Â· Oct 4, 2018Â·Sprinklr 14 Retweets 1 Quote Tweet 15 Likes	14	15	13	https://twitter.com/HeartNews/status/1047607232714686466	twitter
1118	Million Hearts @MillionHeartsUS #Pregnancy can increase the risk of #stroke by increasing the risk for #hypertension and blood clots. @CDCHeart_Stroke shares 5 ways you can keep yourself and your baby healthy during pregnancy. https://bit.ly/2VCxN7k 5:48 PM Â· Aug 12, 2020Â·Sprout Social 1 Retweet 2 Likes	1	2	1	https://twitter.com/MillionHeartsUS/status/1293574993339703296	twitter
1119	Million Hearts @MillionHeartsUS Knowing your #FamilyHealth history could help reduce your risk of #HeartDisease and #stroke. This summer, start the conversation with your family about your heart and brain health. https://bit.ly/2YSpdjj GIF 9:15 PM Â· Jul 27, 2020Â·Sprout Social 1 Retweet 2 Likes	1	2	1	https://twitter.com/MillionHeartsUS/status/1287828892498251782	twitter
1120	Million Hearts @MillionHeartsUS #Women have unique risk factors for #strokeâ€”like high blood pressure during pregnancy and higher rates of depression and anxiety. Get tips to help women reduce their stroke risk. https://bit.ly/2WMw4K0 #NWHW 10:50 PM Â· May 14, 2020Â·Sprout Social 4 Retweets 7 Likes	5	8	4	https://twitter.com/MillionHeartsUS/status/1261036076971548674	twitter
1121	Million Hearts @MillionHeartsUS #Clinicians: Help your #patients better understand the facts on #cholesterol by busting these 5 common myths. https://cdc.gov/features/cholesterol-myths-facts/index.htmlâ€¦ 2:07 PM Â· Apr 29, 2020Â·Sprout Social 1 Retweet 1 Like	1	1	1	https://twitter.com/MillionHeartsUS/status/1255468630067875841	twitter
1122	Million Hearts @MillionHeartsUS Particle pollution can cause serious problems for people with #HeartDisease. Inhaling these tiny particles can increase coronary atherosclerosis and increase the risk of blood clots. Learn how to be air aware. https://bit.ly/2idsfNU #AirQuality 8:03 PM Â· Feb 17, 2020Â·Sprout Social 1 Retweet 1 Quote Tweet 1 Like	1	1	1	https://twitter.com/MillionHeartsUS/status/1229481402447560704	twitter
1123	Million Hearts @MillionHeartsUS Atrial fibrillation (Afib) can occur without symptoms and increase a personâ€™s risk of #stroke. Share this informational page on #AFib with your patients. https://bit.ly/2ZGC4Vl @nih_nhlbi 6:25 PM Â· Nov 15, 2019Â·Sprout Social 10 Retweets 1 Quote Tweet 14 Likes	11	15	10	https://twitter.com/MillionHeartsUS/status/1195392272113766401	twitter
1124	Million Hearts @MillionHeartsUS #Pregnancy can put women at higher risk for #stroke. Share these 5 tips with soon-to-be moms on how to keep themselves and their babies healthy during pregnancy and after delivery. https://bit.ly/2VCxN7k #WomensHealth 7:20 PM Â· Oct 11, 2019Â·Sprout Social	0	0	0	https://twitter.com/MillionHeartsUS/status/1182707460034961408	twitter
1125	Million Hearts @MillionHeartsUS For #CholesterolEducationMonth, help your audiences better understand the basics of blood #cholesterol with these messages, resources, and graphics. https://bit.ly/2xpwCu5 9:00 PM Â· Sep 23, 2019Â·Sprout Social 6 Retweets 1 Quote Tweet 36 Likes	6	37	6	https://twitter.com/MillionHeartsUS/status/1176209737664409600	twitter
1126	Million Hearts Retweeted CDC Division for Heart Disease & Stroke Prevention @CDCHeart_Stroke What does â€œhigh #BloodPressureâ€ actually mean? This short #video from @CDCgov explains. What You Need to Know About High Blood Pressure This video contains basics about high blood pressure.Comments on this video are allowed in accordance with our comment policy:http://www.cdc.gov/SocialMedia/... youtu…	16	0	16	https://twitter.com/MillionHeartsUS/status/1163544535147921408	twitter
1127	Million Hearts @MillionHeartsUS Poor #AirQuality can increase the risk of heart attacks and strokes, especially for people who have #HeartDisease. Inform your patients of steps they can take to protect themselves from poor air quality. https://bit.ly/2xMofsR @EPA 7:28 PM Â· Jul 29, 2019Â·Sprout Social 1 Retweet 2 Likes	1	2	1	https://twitter.com/MillionHeartsUS/status/1155892749121589249	twitter
1128	Million Hearts Retweeted CDC Tobacco Free @CDCTobaccoFree Smoking is a major cause of heart disease and stroke. Make your plan to quit today at http://CDC.gov/quit. 4:00 PM Â· Jul 25, 2019Â·Twitter Media Studio 3 Retweets 1 Quote Tweet 6 Likes	3	0	3	https://twitter.com/MillionHeartsUS/status/1154842534591512581	twitter
1129	Million Hearts Retweeted CDC Division for Heart Disease & Stroke Prevention @CDCHeart_Stroke #Cholesterol: What is it, and why is it important? Use this communications kit to raise awareness about the importance of cholesterol management. https://bit.ly/2xpwCu5 9:35 PM Â· Jul 8, 2019Â·Sprout Social 4 Retweets 5 Likes	4	0	4	https://twitter.com/MillionHeartsUS/status/1148333744438370305	twitter
1130	Million Hearts @MillionHeartsUS Age, race, sex, and lifestyle habits can increase risk for #HighBloodPressure. Encourage patients to take control of their #health through healthy choices. https://bit.ly/2XIMPpX @nih_nhlbi @TheHeartTruth 4:10 PM Â· Jun 19, 2019Â·Sprout Social 18 Retweets 1 Quote Tweet 21 Likes	18	22	18	https://twitter.com/MillionHeartsUS/status/1141347418912542722	twitter
1131	Million Hearts @MillionHeartsUS LDL? HDL? Help your patients understand the difference between these two types of blood #cholesterol. https://bit.ly/2IvQ3Jo 11:51 PM Â· Jun 13, 2019Â·Sprout Social 1 Retweet 1 Quote Tweet 3 Likes	1	3	1	https://twitter.com/MillionHeartsUS/status/1139289092041117696	twitter
1132	Million Hearts @MillionHeartsUS Because risk for atrial fibrillation, or #AFib, increases with age and #women generally live longer than men, more women than men experience this condition. Get the facts on AFib. https://bit.ly/2WAUjdH 8:44 PM Â· Jun 10, 2019Â·Sprout Social 3 Retweets	3	0	3	https://twitter.com/MillionHeartsUS/status/1138154874359730176	twitter
1133	Million Hearts @MillionHeartsUS 1 in 3 women has #hypertension, a major risk factor for heart disease and stroke. Knowing your numbers can help you better manage your risk. Encourage patients to measure their blood pressure at home. https://bit.ly/2AW81gQ #WomensHealth #WorldHypertensionDay GIF 9:40 PM Â· May 17, 2019Â·Sprout Social 7 Retweets 1 Quote Tweet 9 Likes	7	9	7	https://twitter.com/MillionHeartsUS/status/1129471695830626305	twitter
1134	Million Hearts @MillionHeartsUS Atrial fibrillation, or #AFib, happens when the upper part of your #heart beats in an abnormal way, affecting how blood flows through the heart. Share the facts about AFib with your patients. https://bit.ly/2WAUjdH 6:34 PM Â· Apr 30, 2019Â·Sprout Social 2 Likes	0	2	2	https://twitter.com/MillionHeartsUS/status/1123264250892435456	twitter
1135	Million Hearts @MillionHeartsUS Certain lifestyle choices or conditions may mean your #heart age is older than you think. Share this video to help patients learn why heart age is important. #HeartMonth 1:09 87 views 6:00 PM Â· Feb 5, 2019Â·Hootsuite Inc. 1 Retweet 2 Likes	1	2	1	https://twitter.com/MillionHeartsUS/status/1092830336894025728	twitter
1136	Million Hearts @MillionHeartsUS Did you know your risk for high #cholesterol increases as you get older? Learn about other conditions and behaviors that affect your risk. http://bit.ly/2O0GGQk 6:15 PM Â· Feb 3, 2019Â·Hootsuite Inc. 4 Retweets 1 Like	4	1	4	https://twitter.com/MillionHeartsUS/status/1092109258735398912	twitter
1137	Million Hearts Retweeted CDC Division for Heart Disease & Stroke Prevention @CDCHeart_Stroke HDL vs. LDL #cholesterol: Which is â€œgood,â€ and which is â€œbadâ€? Find out. http://bit.ly/2kxTyCA 3:15 PM Â· Sep 9, 2018Â·Hootsuite Inc. 12 Retweets 5 Likes	13	0	12	https://twitter.com/MillionHeartsUS/status/1038813416058757120	twitter
1138	Million Hearts Retweeted CDC Division for Heart Disease & Stroke Prevention @CDCHeart_Stroke Adrian was a prime example of how #stroke can happen to anyone. Understand stroke risk factors, like family history, to see if you may be at higher risk. http://bit.ly/2rqwhoF 0:30 5:19 PM Â· Aug 29, 2018Â·Twitter Web Client 5 Retweets 1 Quote Tweet 9 Likes	5	0	5	https://twitter.com/MillionHeartsUS/status/1035173788370051075	twitter
1139	Million Hearts @MillionHeartsUS What is â€œgoodâ€ and â€œbadâ€ cholesterol? @CDCgov explains how having too much â€œbadâ€ cholesterol can increase risk for heart disease and stroke. http://bit.ly/2kxTyCA 5:01 PM Â· Aug 22, 2018Â·Hootsuite Inc. 4 Retweets 4 Likes	4	4	4	https://twitter.com/MillionHeartsUS/status/1032281543849463809	twitter
1140	Million Hearts Retweeted CDC Division for Heart Disease & Stroke Prevention @CDCHeart_Stroke #HeartDisease can run in a familyâ€”do you and your loved ones know your risk? Learn more. http://bit.ly/2ljMNnY 9:30 PM Â· Jul 7, 2018Â·Hootsuite Inc. 6 Retweets 1 Quote Tweet 5 Likes	6	0	6	https://twitter.com/MillionHeartsUS/status/1016304668216045568	twitter
1141	Million Hearts @MillionHeartsUS A9: Know the facts about stroke. Share these messages and resources from our #StrokeMonth social toolkit all month long. https://bit.ly/2mpUHhf #BrainforLife National Stroke Awareness Month In May, Million Hearts highlights the need for increased awareness of stroke risks and warning signs and the importance of blood pressure control at every age. millionhearts.hhs…	8	6	8	https://twitter.com/MillionHeartsUS/status/991739194497290240	twitter
1142	Million Hearts Retweeted CDCChronic @CDCChronic A7: It may not have symptoms, but #HighBloodPressure is a leading risk factor for #stroke. http://bit.ly/2p5H0oL #BrainforLife 7:49 PM Â· May 2, 2018Â·Twitter Web Client 3 Retweets 3 Likes	3	0	3	https://twitter.com/MillionHeartsUS/status/991736558897324032	twitter
1143	Million Hearts Retweeted Walter J. Koroshetz @NINDSdirector A4. The 1st major driver of stroke risk is high blood pressure. The 2nd major driver of stroke is high blood pressure. The 3rd major driver of stroke is high blood pressure-- GET THE MESSAGE! Control your blood pressure! #brainforlife 7:32 PM Â· May 2, 2018Â·Twitter Web Client 27 Retweets 4 Quote Tweets 41 Likes	27	0	26	https://twitter.com/MillionHeartsUS/status/991732714352140294	twitter
1144	Million Hearts @MillionHeartsUS A4: Pregnancy and birth control pills pose special #stroke risks for women. http://bit.ly/2a71Gp9 #BrainforLife 7:27 PM Â· May 2, 2018Â·Twitter Web Client 1 Retweet 1 Like	1	1	1	https://twitter.com/MillionHeartsUS/status/991730805281054720	twitter
1145	Million Hearts @MillionHeartsUS Particulate matter: 5 ways these tiny particles in the air can affect #heart and #brain health. http://bit.ly/2tyMCr4 #AQAW2018 7:01 PM Â· May 1, 2018Â·Hootsuite 4 Retweets 1 Quote Tweet 3 Likes	4	4	4	https://twitter.com/MillionHeartsUS/status/991361939912777730	twitter
1146	Million Hearts Retweeted CDC Division for Heart Disease & Stroke Prevention @CDCHeart_Stroke High #BloodPressure is most common among #AfricanAmericans. In fact, more than 40% of African American men and women have HBP, a major risk factor for heart disease and stroke. Read the latest science. http://bit.ly/2Fs6IsZ #NMHM18 6:45 PM Â· Apr 3, 2018Â·Hootsuite 19 Retweets 4 Quote Tweets 17 Likes	20	0	19	https://twitter.com/MillionHeartsUS/status/981214234062348288	twitter
1147	Million Hearts @MillionHeartsUS Your #family health history can reveal a lot about your risk for #HeartDisease and #stroke. This @Surgeon_General tool can help start the conversation with loved ones. http://bit.ly/2ex1Swe 3:01 PM Â· Mar 31, 2018Â·Hootsuite 2 Likes	0	2	2	https://twitter.com/MillionHeartsUS/status/980067501315969025	twitter
1148	Million Hearts @MillionHeartsUS LDL? HDL? Do your patients know the difference? Help them understand blood #cholesterol with this resource. http://bit.ly/2kxTyCA 5:00 PM Â· Feb 5, 2018Â·Twitter Media Studio 4 Retweets 5 Likes	4	5	3	https://twitter.com/MillionHeartsUS/status/960543550663307264	twitter
1149	Million Hearts @MillionHeartsUS This #NewYearsEve, be mindful of how #alcohol can hurt your heart and body. 11 ways alcohol affects your health: http://bit.ly/2hhlKbT 5:30 PM Â· Dec 31, 2017Â·Hootsuite 3 Retweets 1 Like	3	1	3	https://twitter.com/MillionHeartsUS/status/947505241171296257	twitter
1150	Million Hearts @MillionHeartsUS When it comes to #cholesterol, do your patients know the difference between HDL and LDL? Get the facts. http://bit.ly/2kxTyCA 3:45 PM Â· Dec 26, 2017Â·Hootsuite 3 Retweets 4 Likes	3	4	3	https://twitter.com/MillionHeartsUS/status/945666816688427015	twitter
1151	Million Hearts @MillionHeartsUS #Stroke and men: 6 factors that put men at risk. http://1.usa.gov/1UeMuaN #Movember 6:30 PM Â· Nov 11, 2017Â·Hootsuite	0	0	0	https://twitter.com/MillionHeartsUS/status/929401064742424577	twitter
1152	Million Hearts Retweeted Rochelle Walensky, MD, MPH @CDCDirector #Strokes can occur at ANY age. Addressing risk factors can help reduce stroke deaths. Learn more. http://bit.ly/2vUKTA4 3:41 PM Â· Nov 2, 2017Â·TweetDeck 10 Retweets 1 Quote Tweet 8 Likes	10	0	10	https://twitter.com/MillionHeartsUS/status/926107915865546754	twitter
1153	Million Hearts @MillionHeartsUS What is plaque & how does it hurt your #heart? Help patients understand #cholesterol basics. http://bit.ly/2loCY9m 10:00 PM Â· Oct 19, 2017Â·Hootsuite 6 Retweets 9 Likes	6	9	6	https://twitter.com/MillionHeartsUS/status/921103833580924928	twitter
1154	Million Hearts @MillionHeartsUS A3: #Stroke is more common as you get older, but it can happen at ANY age. http://bit.ly/2kVz9Uj #StrokeTalk 0:11 121 views 8:21 PM Â· Oct 19, 2017Â·Twitter Web Client 3 Retweets 1 Quote Tweet 1 Like	3	1	2	https://twitter.com/MillionHeartsUS/status/921078864897507328	twitter
1155	Million Hearts @MillionHeartsUS This is cholesterol. How does it affect the heart? @CDCgov shares what your patients need to know. http://bit.ly/2bkCdcT 9:01 PM Â· Oct 14, 2017Â·Hootsuite 7 Retweets 1 Quote Tweet 8 Likes	7	8	7	https://twitter.com/MillionHeartsUS/status/919276916250677248	twitter
1156	Million Hearts @MillionHeartsUS Most ppl who have had a #stroke also have high #BloodPressure. Help patients understand their risk. http://bit.ly/2p1SMzp @American_Stroke 4:00 PM Â· Oct 12, 2017Â·Hootsuite 1 Like	0	1	1	https://twitter.com/MillionHeartsUS/status/918476587720433664	twitter
1157	Million Hearts Retweeted Rochelle Walensky, MD, MPH @CDCDirector High #BloodPressure is a leading risk factor for heart disease. Know your numbers. http://bit.ly/2gxtstx @MillionHeartsUS 3:22 PM Â· Oct 6, 2017Â·TweetDeck 9 Retweets 2 Quote Tweets 7 Likes	9	0	9	https://twitter.com/MillionHeartsUS/status/916319627382349824	twitter
1158	Million Hearts @MillionHeartsUS People w/ #AFib are 4xâ€“5x more likely to have a #stroke. Talk to patients about AFib risks & treatment. http://bit.ly/2rhRanq #AFibMonth 9:30 PM Â· Sep 29, 2017Â·Hootsuite 3 Retweets 3 Likes	3	3	3	https://twitter.com/MillionHeartsUS/status/913848517235478529	twitter
1159	Million Hearts @MillionHeartsUS 1 in 5 strokes in the US is due to #AFib. @CardioSmart shares AFib basics about risks, treatment, & more. http://bit.ly/2wXkH5z 4:15 PM Â· Sep 20, 2017Â·Hootsuite 11 Retweets 10 Likes	11	10	11	https://twitter.com/MillionHeartsUS/status/910507682846711808	twitter
1160	Million Hearts @MillionHeartsUS Do your patients know about #AFib? Help them understand how it can increase their risk for #stroke. http://bit.ly/2bknXQp #AFibMonth 4:01 PM Â· Sep 2, 2017Â·Hootsuite 2 Retweets	2	0	2	https://twitter.com/MillionHeartsUS/status/903981088133013504	twitter
1161	Million Hearts @MillionHeartsUS #Cholesterol: What is it & why does it matter? @CDCgov explains why managing cholesterol is important for the heart. http://bit.ly/2gIztsm 2:00 PM Â· Sep 1, 2017Â·Hootsuite 22 Retweets 1 Quote Tweet 24 Likes	22	24	21	https://twitter.com/MillionHeartsUS/status/903588493452042240	twitter
1162	Million Hearts @MillionHeartsUS High #cholesterol has few symptoms but can be dangerous. Learn how often to check your patients. http://bit.ly/2sQQpPc @healthfinder 3:30 PM Â· Aug 24, 2017Â·Hootsuite	0	0	0	https://twitter.com/MillionHeartsUS/status/900711965189951488	twitter
1163	Million Hearts @MillionHeartsUS Does #stroke run in your #family? You may be more at risk. Talk to your family about your health history. http://bit.ly/2aYdzKa 7:01 PM Â· Aug 21, 2017Â·Hootsuite 4 Retweets 1 Quote Tweet 4 Likes	4	4	4	https://twitter.com/MillionHeartsUS/status/899677800373919744	twitter
1164	Million Hearts @MillionHeartsUS When it comes to #cholesterol, do you know the difference between HDL and LDL? Find out. http://bit.ly/2kxTyCA 10:00 PM Â· Jul 30, 2017Â·Hootsuite 21 Retweets 31 Likes	22	31	21	https://twitter.com/MillionHeartsUS/status/891750428488204289	twitter
1165	Million Hearts @MillionHeartsUS What is #cholesterol and why is it important? @CDCgov explains why managing cholesterol is important for the #heart. http://bit.ly/2loCY9m 4:30 PM Â· Jun 17, 2017Â·Hootsuite 6 Retweets 4 Likes	6	4	5	https://twitter.com/MillionHeartsUS/status/876084643270975488	twitter
1166	Million Hearts @MillionHeartsUS Know the facts about #HighCholesterol. Download this fact sheet to share the #cholesterol basics with your patients. http://bit.ly/2kiVduN 8:01 PM Â· May 18, 2017Â·Hootsuite	0	0	0	https://twitter.com/MillionHeartsUS/status/865265990522818561	twitter
1167	Million Hearts @MillionHeartsUS #Hypertension is a major risk factor for #stroke. Drop-in messages to help patients lower their risk: http://bit.ly/2nTK6rl #StrokeMonth 6:01 PM Â· May 14, 2017Â·Hootsuite 1 Retweet 2 Likes	1	2	1	https://twitter.com/MillionHeartsUS/status/863786261584150529	twitter
1168	Million Hearts @MillionHeartsUS Hispanics often have strokes at younger ages than non-Hispanic whites. Learn how to lower your risk. http://bit.ly/2lTyPdY #NMHM17 @NHMAmd 6:01 PM Â· Apr 19, 2017Â·Hootsuite 3 Retweets 2 Likes	3	2	3	https://twitter.com/MillionHeartsUS/status/854726711832965120	twitter
1169	Million Hearts @MillionHeartsUS #Stroke risk varies by race/ethnicity, but a healthy lifestyle can help lower risk for nearly EVERYONE. http://bit.ly/2mLb3Q5 #NMHM17 8:01 PM Â· Apr 15, 2017Â·Hootsuite 10 Retweets 10 Likes	10	10	10	https://twitter.com/MillionHeartsUS/status/853307202655932416	twitter
1170	Million Hearts @MillionHeartsUS #BlackWomen and #stroke: 4 things you need to know. http://bit.ly/2mc6i09 #NMHM17 6:02 PM Â· Apr 10, 2017Â·Hootsuite 1 Retweet 1 Like	1	1	1	https://twitter.com/MillionHeartsUS/status/851465347895107585	twitter
1171	Million Hearts @MillionHeartsUS #Hispanics & #stroke: 4 things you need to know http://1.usa.gov/1LlssSj 9:45 PM Â· Jan 18, 2017Â·Hootsuite 9 Retweets 1 Quote Tweet 2 Likes	9	2	9	https://twitter.com/MillionHeartsUS/status/821820823044505600	twitter
1172	Million Hearts @MillionHeartsUS Wondering about high #cholesterol? 5 facts to know. http://bit.ly/2gIztsm @CDCgov 6:40 PM Â· Jan 10, 2017Â·Hootsuite 5 Retweets 2 Quote Tweets 5 Likes	5	5	5	https://twitter.com/MillionHeartsUS/status/818875146840711170	twitter
1173	Million Hearts @MillionHeartsUS Prehypertension = increased risk for #HeartDisease & #stroke. Talk w/ patients about their blood pressure numbers. http://1.usa.gov/1JWWXN8 5:35 PM Â· Dec 27, 2016Â·Hootsuite 10 Retweets 1 Quote Tweet 13 Likes	9	13	10	https://twitter.com/MillionHeartsUS/status/813785336165924865	twitter
1174	Million Hearts @MillionHeartsUS 4 things you need to know about #AfricanAmerican women & #stroke. http://1.usa.gov/1jEpMHL 4:02 PM Â· Dec 9, 2016Â·Hootsuite 4 Retweets 2 Likes	4	2	4	https://twitter.com/MillionHeartsUS/status/807239090781425664	twitter
1175	Million Hearts @MillionHeartsUS A4: Pregnancy & birth control pills pose special stroke risks for women. Talk w/ your doc about risks. http://1.usa.gov/1keoWC7 #WellnessWed 8:27 PM Â· Nov 16, 2016Â·Twitter Web Client 1 Retweet	1	0	1	https://twitter.com/MillionHeartsUS/status/798970688170295302	twitter
1176	Million Hearts @MillionHeartsUS 3 in 4 #HeartAttacks & #strokes are due to risk factors that increase #HeartAge. Talk w/ patients about heart age. http://bit.ly/1Nw018p 1:09 74 views Know Your Heart Age Is your heart age older than your actual age? Find out. 3:00 PM Â· Nov 14, 2016Â·Twitter Ads 2 Retweets 5 Likes	2	5	2	https://twitter.com/MillionHeartsUS/status/798163599524888576	twitter
1177	Million Hearts @MillionHeartsUS T4: #Hispanic women have some of the highest rates of diabetes & obesityâ€”two risk factors for #stroke. http://1.usa.gov/1IMwRSQ #abcDrBchat 7:29 PM Â· Oct 25, 2016Â·Twitter Web Client 2 Retweets	2	0	1	https://twitter.com/MillionHeartsUS/status/790968540522278912	twitter
1178	Million Hearts @MillionHeartsUS T4::#AfricanAmerican men are at higher risk of stroke than any other group of men. 4 ways to lower risk: http://1.usa.gov/1XF40B0 #abcDrBchat 7:29 PM Â· Oct 25, 2016Â·Twitter Web Client 1 Retweet	1	0	1	https://twitter.com/MillionHeartsUS/status/790968455084335104	twitter
1179	Million Hearts @MillionHeartsUS T3: Stroke kills 2x as many women as breast cancer every year. Know your risks. http://1.usa.gov/1HuBzOJ #abcDrBchat 7:24 PM Â· Oct 25, 2016Â·Twitter Web Client 18 Retweets 2 Quote Tweets 17 Likes	19	18	18	https://twitter.com/MillionHeartsUS/status/790967318260121600	twitter
1180	Million Hearts @MillionHeartsUS T3: #HighBloodPressure is called the silent killer. It may not have symptoms, but it is a leading risk factor for #stroke. #abcDrBchat 7:22 PM Â· Oct 25, 2016Â·Twitter Web Client 5 Retweets 10 Likes	5	11	4	https://twitter.com/MillionHeartsUS/status/790966754923188224	twitter
1181	Million Hearts @MillionHeartsUS Your family health history can help you determine your risk for #stroke. Learn why from JosÃ©. JosÃ©'s Million Hearts Story Million Hearts is a national initiative to prevent 1 million heart attacks and strokes over the next five years. Although JosÃ© has a family history of strok... youtube.com 5:05 PM Â· Oct 13, 2016Â·Hootsuite	0	0	0	https://twitter.com/MillionHeartsUS/status/786583534010073089	twitter
1182	Million Hearts @MillionHeartsUS Moms: Hereâ€™s why managing your #cholesterol is important for the whole family. http://bit.ly/2bLE0Uw @CounterChol #CholesterolMonth 7:03 PM Â· Sep 23, 2016Â·Hootsuite 3 Retweets 4 Likes	4	4	3	https://twitter.com/MillionHeartsUS/status/779365491072757760	twitter
1183	Million Hearts @MillionHeartsUS #Sodium & heart health: Whatâ€™s the connection? Salt-savvy tips to share. http://1.usa.gov/1JE0rct 3:03 PM Â· Sep 23, 2016Â·Hootsuite 13 Retweets 7 Likes	13	7	13	https://twitter.com/MillionHeartsUS/status/779305089165041668	twitter
1184	Million Hearts @MillionHeartsUS Help your #patients understand these #HighBloodPressure basics. Video: http://bit.ly/2bEonBj 6:00 PM Â· Sep 16, 2016Â·Hootsuite 2 Retweets 1 Like	2	1	2	https://twitter.com/MillionHeartsUS/status/776813034308300800	twitter
1185	Million Hearts @MillionHeartsUS Do your #patients have questions about high #cholesterol? 5 facts to know from @CDCgov . http://1.usa.gov/1UBgXzJ 3:02 PM Â· Aug 19, 2016Â·Hootsuite 7 Retweets 4 Likes	7	4	7	https://twitter.com/MillionHeartsUS/status/766621266996527104	twitter
1186	HeartFoundationSA @SAHeartStroke Did you know that smoking is the second leading cause of cardiovascular disease and cerebrovascular disease, after high blood pressure? http://bit.ly/2QQgzjq 8:30 AM Â· May 4, 2020Â·TweetDeck 2 Retweets 2 Likes	2	2	2	https://twitter.com/SAHeartStroke/status/1257195755346948097	twitter
1187	HeartFoundationSA @SAHeartStroke High blood pressure is responsible for 1 in 2 strokes and 2 in 5 heart attacks! #forgottenkiller @UnileverSA @Dischem @ncd_sa #saltweek 11:35 AM Â· Mar 21, 2017Â·TweetDeck 1 Retweet 1 Like	1	1	1	https://twitter.com/SAHeartStroke/status/844135246832398337	twitter
1188	HeartFoundationSA @SAHeartStroke Did you know?Smoking triples the risk of heart disease,doubles the risk of having a stroke http://tinyurl.com/ojfu598 2:47 PM Â· Jun 11, 2015Â·TweetDeck	0	0	0	https://twitter.com/SAHeartStroke/status/608978745223872512	twitter
1189	Northern Ireland Chest Heart & Stroke @nichstweet High blood pressure and undetected AF (Atrial Fibrillation) often have no symptoms and are two of the biggest risk factors for stroke. Do yourself a favour and book now at http://nichs.org.uk/wellcheckbookingâ€¦ or call us on 028 9032 0184. #health #check #knowyournumbers Quote Tweet Northern Ireland Chest Heart & Stroke @nichstweet Â· Oct 31, 201…	2	1	2	https://twitter.com/nichstweet/status/1189936466690002946	twitter
1190	Northern Ireland Chest Heart & Stroke @nichstweet Prof Frank Murray says small amounts of alcohol increase health risks & causes 60% of diseases including High BP, stroke 2:51 PM Â· Feb 27, 2017Â·Mobile Web (M2)	0	0	0	https://twitter.com/nichstweet/status/836212261882642432	twitter
1191	Northern Ireland Chest Heart & Stroke @nichstweet Did you know that having AF (atrial fibrillation) can increase your risk of stroke. Billie-Jean King's Story :) http://ow.ly/SdKuk 10:19 AM Â· Sep 15, 2015Â·Twitter Web Client 1 Retweet	1	0	1	https://twitter.com/nichstweet/status/643700553034395648	twitter
1192	Stroke Association Yorkshire @StrokeYorkshire Did you know having high blood pressure can triple your risk of stroke? We'll be checking blood pressures today at @asda in #Halifax - come along and get yours checked, it takes minutes! 9:30 AM Â· Dec 11, 2019Â·TweetDeck 1 Retweet 4 Likes	1	4	1	https://twitter.com/StrokeYorkshire/status/1204679713458966529	twitter
1193	Stroke Association Yorkshire @StrokeYorkshire High blood pressure is the biggest risk factor for #stroke. In the UK, around 5.5 million people don't know they have it. Get checked at your local pharmacy or speak to your doctor about how to reduce your BP #KnowYourBloodPressure Quote Tweet World Health Organization (WHO) @WHO Â· Nov 4, 2019 1.1 billion adults have raised #BloodPressure. Less than …	1	2	1	https://twitter.com/StrokeYorkshire/status/1191337721345781765	twitter
1194	Prasanna Tadi M.D TEDx Speaker, Stroke Doctor, @PrasannaTadi High blood pressure is leading cause of stroke @IMCreighton @ESOstroke @_GetFitHealthy_ @TheLancetNeuro @TheStrokeAssoc @AANMember @StrokeAHA_ASA @GreenJournal @strokecongress #Stroke #TuesdayMorning #TuesdayMotivation Quote Tweet American Heart Association @American_Heart Â· Apr 30, 2019 Is your blood pressure in a healthy or an unheal…	1	4	1	https://twitter.com/PrasannaTadi/status/1123273558724161536	twitter
1195	Prasanna Tadi M.D TEDx Speaker, Stroke Doctor, @PrasannaTadi E-cig not good @AANMember @GreenJournal @ESOstroke @TheStrokeAssoc @_GetAndStayFit_ @_GetFitHealthy_ Quote Tweet Harvard Health @HarvardHealth Â· Apr 29, 2019 E-cigarettes boost the risk of heart attack. http://bit.ly/2UTU6FX #HarvardHealth #HeartHealth 1:18 AM Â· Apr 30, 2019Â·Twitter for iPhone	0	0	0	https://twitter.com/PrasannaTadi/status/1123003588303818753	twitter
1196	Heart&Stroke NB | Coeur+AVC NB Retweeted NBMS/SMNB @nb_docs High blood pressure affects 1 in 5 Canadians and is the number one risk factor for stroke and a major risk factor for heart disease. Managing your health conditions is key to maintaining your overall heart health. To learn more visit: http://bit.ly/2HgOyvY #HeartMonth 2:00 PM Â· Feb 27, 2020Â·TweetDeck 5 Retweets 5 Likes	5	0	5	https://twitter.com/HeartStrokeNB/status/1233049523393564674	twitter
1197	Heart&Stroke NB | Coeur+AVC NB @HeartStrokeNB Did you know that high blood pressure is the number one risk factor for stroke and a major risk factor for heart disease? #WHD2017 6:01 PM Â· May 12, 2017Â·Hootsuite 1 Retweet	1	0	1	https://twitter.com/HeartStrokeNB/status/863061591792734209	twitter
1198	Heart&Stroke NB | Coeur+AVC NB Retweeted Heart & Stroke @HeartandStroke Replying to @gregsarney RT @gregsarney Atrial Fibrillation (AFib) causes 20-25% of all strokes and is largely preventable: Dr. Paul Dorian @TheHSF #ClinicalUpdate 8:09 PM Â· Dec 7, 2012Â·Hootsuite 2 Retweets	2	0	0	https://twitter.com/HeartStrokeNB/status/277134306378395649	twitter
1199	LivingWithAphasia Retweeted Sign Against Stroke @signagnststroke Did you know that around 30% of #StrokeSurvivors are less than 65 years old? (HT @strokefdn ) #stroke 1:10 PM Â· Oct 23, 2018Â·Buffer 23 Retweets 3 Quote Tweets 37 Likes	23	0	23	https://twitter.com/LivingAphasia/status/1054964516793040896	twitter
1200	Heart & Stroke Science Retweeted Heart & Stroke @HeartandStroke As millions of survivors and their families know, recovering from stroke is tougher than preventing one. Today, one in four people will have one in their lifetime. However, most strokes are easily prevented with simple steps. When it comes to stroke, #DontBeTheOne #WorldStrokeDay 0:33 #WorldStrokeDay heartandstroke.ca 3:00 PM Â· Oct …	45	0	43	https://twitter.com/HSF_science/status/1189181763651653634	twitter
1201	Treat The Stroke Retweeted Demetrius Lopes, MD @Cure4Stroke Hypertension is the most important modifiable risk factor for ischemic stroke. New guidelines from American Heart Association lower the threshold for high blood pressure, adding 30 million Americans to those who have the condition. 6:45 PM Â· Nov 14, 2017Â·Hootsuite 4 Retweets 8 Likes	4	0	4	https://twitter.com/treatthestroke/status/930600640014946305	twitter
1202	Stroke Connection @SC_Magazine High blood pressure is known as the â€œsilent killerâ€ because there are no obvious warning signs. That might explain why nearly half of people diagnosed with it arenâ€™t worried about having a heart attack or stroke. http://spr.ly/6015E7JoS 7:00 PM Â· Oct 5, 2019Â·Sprinklr 2 Likes	0	2	2	https://twitter.com/SC_Magazine/status/1180528076914135042	twitter
1203	Stroke Connection Retweeted Million Hearts @MillionHeartsUS #Stroke is more common as you get older, but can happen at any age. #StrokeChat http://bit.ly/1KcSwyZ @thedbshow 6:20 PM Â· Oct 29, 2015Â·Twitter Web Client 6 Retweets 4 Likes	6	0	6	https://twitter.com/SC_Magazine/status/659782312960385024	twitter
1204	Connect Retweeted Stroke Association @TheStrokeAssoc Did you know that blood pressure is the biggest risk factor for stroke? 1:54 PM Â· Oct 13, 2011Â·SocialEngage 7 Retweets	7	0	7	https://twitter.com/connectaphasia/status/124452882362810368	twitter
1205	CDC Division for Heart Disease & Stroke Prevention @CDCHeart_Stroke DYK? About 2 in 5 women have hypertensionâ€”a leading risk factor for strokeâ€”and only 1 in 4 have it under control. Find out how to lower #stroke risk. https://cdc.gov/stroke/women.htmâ€¦ #NWHW #WomensH 9:51 PM Â· May 14, 2020Â·Sprout Social 2 Retweets 4 Likes	2	4	2	https://twitter.com/CDCHeart_Stroke/status/1261021219593355267	twitter
1206	CDC Division for Heart Disease & Stroke Prevention @CDCHeart_Stroke Almost 50% of all Americans have one of the key conditions or behaviors that increase risk of #HeartDisease. Take action to learn about your #risk. Know Your Risk for Heart Disease | cdc.gov Certain health conditions and your lifestyle and family history can increase your risk for heart disease. Learn more. cdc.gov 8:00 PM Â· Jan…	1	2	1	https://twitter.com/CDCHeart_Stroke/status/1218246724881436677	twitter
1207	CDC Division for Heart Disease & Stroke Prevention @CDCHeart_Stroke About 1 in 3 #men have a leading risk factor for #stroke: high blood pressure (140/90 or higher). Learn more about the major risk factors for stroke in men. Men and Stroke | cdc.gov Learn about why men, including African American and Hispanic men, are at risk for stroke and what menâ€™s unique risk factors for stroke are. cdc.gov…	3	1	3	https://twitter.com/CDCHeart_Stroke/status/1162465807672270857	twitter
1208	CDC Division for Heart Disease & Stroke Prevention Retweeted Million Hearts @MillionHeartsUS Poor #AirQuality can increase the risk of heart attacks and strokes, especially for people who have #HeartDisease. Inform your patients of steps they can take to protect themselves from poor air quality. https://bit.ly/2xMofsR @EPA 7:28 PM Â· Jul 29, 2019Â·Sprout Social 1 Retweet 2 Likes	1	0	1	https://twitter.com/CDCHeart_Stroke/status/1156194361882947584	twitter
1209	CDC Division for Heart Disease & Stroke Prevention @CDCHeart_Stroke #HeartDisease is the leading cause of death for menâ€”causing 1 in 4 male deaths. Know the risks to keep yourself and your loved ones heart-healthy. https://bit.ly/2Ju65QT #MensHealthMonth 10:12 PM Â· Jun 6, 2019Â·Sprout Social 27 Retweets 2 Quote Tweets 34 Likes	28	34	27	https://twitter.com/CDCHeart_Stroke/status/1136727478418989058	twitter
1210	CDC Division for Heart Disease & Stroke Prevention @CDCHeart_Stroke FACT: Your #stroke risk is 4-5x higher if you have #AFib, the most common type of heart arrhythmia. This printable infographic from @American_Stroke shares what you should know about AFib. https://bit.ly/2WaWjwo 9:47 PM Â· May 27, 2019Â·Sprout Social 3 Retweets 5 Likes	3	5	3	https://twitter.com/CDCHeart_Stroke/status/1133097293819908096	twitter
1211	CDC Division for Heart Disease & Stroke Prevention Retweeted Million Hearts @MillionHeartsUS DYK? Even short-term exposure to poor #AirQuality can increase your risk of a #HeartAttack. Use the Air Quality Index to help plan your outdoor activities. https://bit.ly/2DFRukA #AQAW2019 6:15 PM Â· May 2, 2019Â·Sprout Social 6 Retweets 12 Likes	6	0	6	https://twitter.com/CDCHeart_Stroke/status/1124024868813574148	twitter
1212	CDC Division for Heart Disease & Stroke Prevention Retweeted Million Hearts @MillionHeartsUS Did you know your risk for high #cholesterol increases as you get older? Learn about other conditions and behaviors that affect your risk. http://bit.ly/2O0GGQk 6:15 PM Â· Feb 3, 2019Â·Hootsuite Inc. 4 Retweets 1 Like	4	0	4	https://twitter.com/CDCHeart_Stroke/status/1092408068229480458	twitter
1213	CDC Division for Heart Disease & Stroke Prevention @CDCHeart_Stroke #Statins, familial hypercholesterolemia, LDL vs. HDLâ€”there can be a lot to understand when it comes to #cholesterol management. Access FREE clinician and patient resources at @MillionHeartsUS . http://bit.ly/2TWdzlj 9:00 PM Â· Dec 19, 2018Â·Hootsuite Inc. 4 Retweets 9 Likes	4	9	4	https://twitter.com/CDCHeart_Stroke/status/1075481101559320576	twitter
1214	CDC Division for Heart Disease & Stroke Prevention Retweeted Million Hearts @MillionHeartsUS High #cholesterol is one of the major controllable risk factors for #HeartDisease and #stroke. Check out our NEW page of resources on cholesterol management. http://bit.ly/2DowMq6 6:30 PM Â· Dec 5, 2018Â·Hootsuite Inc. 5 Retweets 1 Quote Tweet 3 Likes	5	0	5	https://twitter.com/CDCHeart_Stroke/status/1070370724995579904	twitter
1215	CDC Division for Heart Disease & Stroke Prevention @CDCHeart_Stroke Cardiovascular disease risk factors, like high #BloodPressure, are being seen at younger ages. Read the latest @CDCMMWR report for new data on youth and high blood pressure. http://bit.ly/2uuXx5X @CDCgov 5:30 PM Â· Jul 13, 2018Â·Twitter Web Client 1 Like	0	1	1	https://twitter.com/CDCHeart_Stroke/status/1017793474303799297	twitter
1216	CDC Division for Heart Disease & Stroke Prevention Retweeted Million Hearts @MillionHeartsUS A5: Many patients from #MinorityCommunities are at higher risk for #hypertension. Learn how the #HTNControlChamps addressed hypertension disparities in communities across the U.S. http://bit.ly/2u94sop #Partner4HealthEquity 8:34 PM Â· Apr 25, 2018Â·Twitter Web Client 9 Retweets 1 Quote Tweet 4 Likes	9	0	9	https://twitter.com/CDCHeart_Stroke/status/989211159294291968	twitter
1217	CDC Division for Heart Disease & Stroke Prevention @CDCHeart_Stroke High #BloodPressure is most common among #AfricanAmericans. In fact, more than 40% of African American men and women have HBP, a major risk factor for heart disease and stroke. Read the latest science. http://bit.ly/2Fs6IsZ #NMHM18 6:45 PM Â· Apr 3, 2018Â·Hootsuite 19 Retweets 4 Quote Tweets 17 Likes	20	17	19	https://twitter.com/CDCHeart_Stroke/status/981211045346922496	twitter
1218	StrokeRecovery Retweeted International Journal of Stroke @IntJStroke Reduce your alcohol intake. @WorldStrokeOrg @WStrokeCampaign #worldstrokeday2019 #DontBeTheOne 2:52 PM Â· Oct 29, 2019Â·Twitter Web App 3 Retweets 1 Quote Tweet 7 Likes	3	0	3	https://twitter.com/HSFCSR/status/1189193360138997760	twitter
1219	StrokeRecovery Retweeted European Stroke Org @ESOstroke #DontBeTheOne #diabetes #stroke #ESOWSO2020 #actFAST 8:10 AM Â· Oct 29, 2019Â·Hootsuite Inc. 5 Retweets 4 Likes	5	0	5	https://twitter.com/HSFCSR/status/1189164547682246657	twitter
1220	StrokeRecovery Retweeted Casey Hair @_CaseyHair Did you know... as soon as you quit smoking, there are immediate and long term benefits? Also you are more likely to succeed if you access a health professional to help you on your quit journey! #DontBeTheOne #WorldStrokeDay @WStrokeCampaign @BallaratHealth 1:08 AM Â· Oct 29, 2019Â·Twitter for iPhone 7 Retweets 1 Quote Tweet 17 Likes	7	0	7	https://twitter.com/HSFCSR/status/1189164268408717313	twitter
1221	IschemicStroke Retweeted FDA Tobacco @FDATobacco Exposure to secondhand smoke can increase the risk for a heart attack or stroke. GIF 5:21 PM Â· Oct 16, 2015Â·Hootsuite 93 Retweets 43 Likes	93	0	93	https://twitter.com/HelpStroke/status/658141241901785088	twitter
1222	Sign Against Stroke @signagnststroke High blood pressure, also called #hypertension is the leading risk factor for #stroke. GIF 6:20 PM Â· Sep 1, 2020Â·Buffer 4 Retweets 5 Likes	4	5	4	https://twitter.com/signagnststroke/status/1300830789165342721	twitter
1223	Sign Against Stroke @signagnststroke Atrial Fibrillation (#AFib) is an irregular heartbeat, and the most common heart rhythm disorder. GIF 6:20 PM Â· Aug 28, 2020Â·Buffer 2 Retweets 4 Likes	2	4	2	https://twitter.com/signagnststroke/status/1299381270821076993	twitter
1224	Sign Against Stroke @signagnststroke A #stroke can happen at any age. Nearly one quarter of people who experience a stroke are under 65 years old. #YoungStroke 6:20 PM Â· Aug 20, 2020Â·Buffer 12 Retweets 2 Quote Tweets 17 Likes	12	17	12	https://twitter.com/signagnststroke/status/1296482146937384965	twitter
1225	Sign Against Stroke @signagnststroke #Stroke is the third leading cause of death for women. 6:20 PM Â· Aug 17, 2020Â·Buffer 9 Retweets 1 Quote Tweet 9 Likes	9	9	9	https://twitter.com/signagnststroke/status/1295394972926128132	twitter
1226	Sign Against Stroke @signagnststroke Heart rhythm disorders are a major cause of death and disability. Knowing your pulse could save your life. #AFib #KnowYourNumbers GIF 6:20 PM Â· Aug 14, 2020Â·Buffer 3 Retweets 1 Quote Tweet 10 Likes	3	10	3	https://twitter.com/signagnststroke/status/1294307802542997509	twitter
1227	Sign Against Stroke @signagnststroke Some of the different types of atrial fibrillation (#AFib) based on presentation and duration: 6:20 PM Â· Aug 4, 2020Â·Buffer 5 Retweets 4 Likes	5	4	5	https://twitter.com/signagnststroke/status/1290683940429340674	twitter
1228	Sign Against Stroke @signagnststroke Untreated diabetes can increase the risk of #stroke. 6:20 PM Â· Jul 29, 2020Â·Buffer 6 Retweets 5 Likes	7	6	5	https://twitter.com/signagnststroke/status/1288509597142134785	twitter
1229	Sign Against Stroke @signagnststroke How maintaining a healthy diet is particularly important after #stroke: in episode 1 of her book Two Strokes Not Out @sas_freeman explores foods and nutrients that may be beneficial to #StrokeSurvivors. Listen on Spotify: https://buff.ly/2RZSua5 or Apple: https://buff.ly/2yxaHVL 6:20 PM Â· Jul 24, 2020Â·Buffer 2 Retweets 2 Likes	2	2	2	https://twitter.com/signagnststroke/status/1286697656522362880	twitter
1230	Sign Against Stroke @signagnststroke #Stroke is the third leading cause of death for women. 6:20 PM Â· Jul 22, 2020Â·Buffer 5 Retweets 6 Likes	6	6	5	https://twitter.com/signagnststroke/status/1285972880438820865	twitter
1231	Sign Against Stroke @signagnststroke Heart rhythm disorders are a major cause of death and disability. Knowing your pulse could save your life. #AFib #KnowYourPulse GIF 6:20 PM Â· Jul 10, 2020Â·Buffer 5 Retweets 5 Likes	5	5	5	https://twitter.com/signagnststroke/status/1281624237845950464	twitter
1232	Sign Against Stroke @signagnststroke Atrial Fibrillation (#AFib) is an irregular heartbeat, and the most common heart rhythm disorder. GIF 6:20 PM Â· Jun 29, 2020Â·Buffer 5 Retweets 5 Likes	5	5	5	https://twitter.com/signagnststroke/status/1277637983873781760	twitter
1233	Sign Against Stroke @signagnststroke People with untreated #AFib are up to 5X more likely to experience a #stroke. GIF 6:20 PM Â· Jun 23, 2020Â·Buffer 8 Retweets 9 Likes	8	9	8	https://twitter.com/signagnststroke/status/1275463648044081153	twitter
1234	Sign Against Stroke @signagnststroke Ten things we can do to help manage our #stroke risk 6:20 PM Â· Jun 18, 2020Â·Buffer 7 Retweets 15 Likes	8	16	7	https://twitter.com/signagnststroke/status/1273651716832010241	twitter
1235	Sign Against Stroke @signagnststroke Heart rhythm disorders are a major cause of death and disability. Knowing your pulse could save your life. #AFib #KnowYourNumbers GIF 6:20 PM Â· Jun 17, 2020Â·Buffer 5 Retweets 6 Likes	6	6	5	https://twitter.com/signagnststroke/status/1273289307474857985	twitter
1236	Sign Against Stroke @signagnststroke Atrial Fibrillation (#AFib) is an irregular heartbeat, and the most common heart rhythm disorder. GIF 6:20 PM Â· Jun 10, 2020Â·Buffer 3 Retweets 6 Likes	3	6	2	https://twitter.com/signagnststroke/status/1270752614574161920	twitter
1237	Sign Against Stroke @signagnststroke A #stroke can happen at any age. Nearly one quarter of people who experience a stroke are under 65 years old. #YoungStroke 6:20 PM Â· Jun 4, 2020Â·Buffer 11 Retweets 2 Quote Tweets 21 Likes	12	21	11	https://twitter.com/signagnststroke/status/1268578277460971521	twitter
1238	Sign Against Stroke @signagnststroke Heart rhythm disorders are a major cause of death and disability. Knowing your pulse could save your life. #AFib #KnowYourNumbers GIF 6:20 PM Â· Jun 1, 2020Â·Buffer 3 Retweets 1 Quote Tweet 9 Likes	4	9	3	https://twitter.com/signagnststroke/status/1267491105421099008	twitter
1239	Sign Against Stroke @signagnststroke Atrial Fibrillation (#AFib) is an irregular heartbeat, and the most common heart rhythm disorder. GIF 6:20 PM Â· May 14, 2020Â·Buffer 3 Retweets 1 Quote Tweet 6 Likes	3	6	3	https://twitter.com/signagnststroke/status/1260968147458363396	twitter
1240	Sign Against Stroke @signagnststroke #Stroke is the third leading cause of death for women. 6:20 PM Â· May 13, 2020Â·Buffer 7 Retweets 6 Likes	7	6	7	https://twitter.com/signagnststroke/status/1260605749555793923	twitter
1241	Sign Against Stroke @signagnststroke Ten things we can do to help manage our #stroke risk 6:20 PM Â· May 11, 2020Â·Buffer 12 Retweets 15 Likes	12	15	12	https://twitter.com/signagnststroke/status/1259881001809035265	twitter
1242	Sign Against Stroke @signagnststroke Untreated diabetes can increase the risk of #stroke. 6:20 PM Â· May 6, 2020Â·Buffer 7 Retweets 13 Likes	7	13	7	https://twitter.com/signagnststroke/status/1258069019762049031	twitter
1243	Sign Against Stroke @signagnststroke People with untreated #AFib are up to 5X more likely to experience a #stroke. GIF 6:20 PM Â· May 5, 2020Â·Buffer 5 Retweets 10 Likes	5	10	5	https://twitter.com/signagnststroke/status/1257706638498304000	twitter
1244	Sign Against Stroke @signagnststroke High blood pressure, also called #hypertension is the leading risk factor for #stroke. GIF 6:20 PM Â· Apr 21, 2020Â·Buffer 6 Retweets 1 Quote Tweet 7 Likes	6	7	6	https://twitter.com/signagnststroke/status/1252633201455005701	twitter
1245	Sign Against Stroke @signagnststroke Heart rhythm disorders are a major cause of death and disability. Knowing your pulse could save your life. #AFib #KnowYourNumbers GIF 6:20 PM Â· Apr 20, 2020Â·Buffer 6 Retweets 7 Likes	6	7	6	https://twitter.com/signagnststroke/status/1252270824301658118	twitter
1246	Sign Against Stroke @signagnststroke Managing risk factors can help reduce #stroke risk in people living with chronic kidney disease. 6:20 PM Â· Mar 30, 2020Â·Buffer 4 Likes	0	5	4	https://twitter.com/signagnststroke/status/1244660673369518082	twitter
1247	Sign Against Stroke @signagnststroke Heart rhythm disorders are a major cause of death and disability. Knowing your pulse could save your life. #AFib #KnowYourPulse GIF 6:20 PM Â· Mar 26, 2020Â·Buffer 1 Retweet 2 Likes	1	2	1	https://twitter.com/signagnststroke/status/1243226220105433088	twitter
1248	Sign Against Stroke @signagnststroke High blood pressure, also called #hypertension is the leading risk factor for #stroke. GIF 6:20 PM Â· Mar 23, 2020Â·Buffer 10 Retweets 1 Quote Tweet 18 Likes	10	20	10	https://twitter.com/signagnststroke/status/1242139057607651328	twitter
1249	Sign Against Stroke @signagnststroke Different ways in which #AFib may be experienced. 6:20 PM Â· Mar 17, 2020Â·Buffer 3 Retweets 6 Likes	3	6	3	https://twitter.com/signagnststroke/status/1239964748445134852	twitter
1250	Sign Against Stroke @signagnststroke A #stroke can happen at any age. Nearly one quarter of people who experience a stroke are under 65 years old. #YoungStroke 6:20 PM Â· Mar 4, 2020Â·Buffer 9 Retweets 1 Quote Tweet 20 Likes	9	20	9	https://twitter.com/signagnststroke/status/1235253687200686081	twitter
1251	Sign Against Stroke @signagnststroke People with untreated #AFib are up to 5X more likely to experience a #stroke. GIF 6:20 PM Â· Mar 2, 2020Â·Buffer 6 Retweets 8 Likes	6	8	6	https://twitter.com/signagnststroke/status/1234528905274568717	twitter
1252	Sign Against Stroke @signagnststroke Ten things we can do to help manage our #stroke risk 6:20 PM Â· Feb 27, 2020Â·Buffer 9 Retweets 10 Likes	10	10	8	https://twitter.com/signagnststroke/status/1233079364721561602	twitter
1253	Sign Against Stroke @signagnststroke Atrial Fibrillation (#AFib) is an irregular heartbeat, and the most common heart rhythm disorder. GIF 6:20 PM Â· Feb 26, 2020Â·Buffer 11 Retweets 1 Quote Tweet 7 Likes	11	8	11	https://twitter.com/signagnststroke/status/1232716974108692480	twitter
1254	Sign Against Stroke @signagnststroke #Stroke is the third leading cause of death for women. 10:05 AM Â· Feb 20, 2020Â·Buffer 6 Retweets 9 Likes	6	9	6	https://twitter.com/signagnststroke/status/1230418081228435456	twitter
1255	Sign Against Stroke @signagnststroke High blood pressure, also called #hypertension is the leading risk factor for #stroke. GIF 2:15 PM Â· Feb 19, 2020Â·Buffer 5 Retweets 1 Quote Tweet 11 Likes	6	12	5	https://twitter.com/signagnststroke/status/1230118597026029568	twitter
1256	Sign Against Stroke @signagnststroke People with untreated #AFib are up to 5X more likely to experience a #stroke. GIF 2:15 PM Â· Feb 10, 2020Â·Buffer 1 Retweet 3 Likes	1	3	1	https://twitter.com/signagnststroke/status/1226857128972996614	twitter
1257	Sign Against Stroke @signagnststroke Atrial Fibrillation (#AFib) is an irregular heartbeat, and the most common heart rhythm disorder. GIF 6:20 PM Â· Feb 3, 2020Â·Buffer 11 Retweets 1 Quote Tweet 18 Likes	12	18	11	https://twitter.com/signagnststroke/status/1224382068093833216	twitter
1258	Sign Against Stroke @signagnststroke A #stroke can happen at any age. Nearly one quarter of people who experience a stroke are under 65 years old. #YoungStroke 2:15 PM Â· Jan 29, 2020Â·Buffer 9 Retweets 1 Quote Tweet 16 Likes	9	16	8	https://twitter.com/signagnststroke/status/1222508449759662082	twitter
1259	Sign Against Stroke @signagnststroke Understanding a blood pressure test. #hypertension #stroke GIF 2:15 PM Â· Jan 23, 2020Â·Buffer 6 Retweets 14 Likes	6	14	5	https://twitter.com/signagnststroke/status/1220334128937259008	twitter
1260	Sign Against Stroke @signagnststroke Heart rhythm disorders are a major cause of death and disability. Knowing your pulse could save your life. #AFib #KnowYourNumbers GIF 6:20 PM Â· Jan 16, 2020Â·Buffer 4 Retweets 4 Likes	4	4	4	https://twitter.com/signagnststroke/status/1217859086643015680	twitter
1261	Sign Against Stroke @signagnststroke High blood pressure, also called #hypertension is the leading risk factor for #stroke. GIF 10:05 AM Â· Jan 16, 2020Â·Buffer 8 Retweets 20 Likes	8	21	7	https://twitter.com/signagnststroke/status/1217734500437852160	twitter
1262	Sign Against Stroke @signagnststroke Atrial Fibrillation (#AFib) is an irregular heartbeat, and the most common heart rhythm disorder. GIF 2:15 PM Â· Jan 15, 2020Â·Buffer 4 Retweets 10 Likes	5	10	4	https://twitter.com/signagnststroke/status/1217435039857889280	twitter
1263	Sign Against Stroke @signagnststroke Managing risk factors can help reduce #stroke risk in people living with chronic kidney disease. 6:20 PM Â· Jan 14, 2020Â·Buffer 5 Retweets 9 Likes	5	9	5	https://twitter.com/signagnststroke/status/1217134311830441985	twitter
1264	Sign Against Stroke @signagnststroke Managing risk factors can help reduce #stroke risk in people living with chronic kidney disease. 10:05 AM Â· Dec 17, 2019Â·Buffer 1 Retweet 5 Likes	1	5	1	https://twitter.com/signagnststroke/status/1206862860057546752	twitter
1265	Sign Against Stroke @signagnststroke #Stroke is the third leading cause of death for women. 10:05 AM Â· Dec 3, 2019Â·Buffer 9 Retweets 14 Likes	9	13	9	https://twitter.com/signagnststroke/status/1201789433202315270	twitter
1266	Sign Against Stroke @signagnststroke Understanding a blood pressure test. #hypertension #stroke GIF 6:20 PM Â· Nov 28, 2019Â·Buffer 5 Retweets 11 Likes	5	11	5	https://twitter.com/signagnststroke/status/1200102070717571072	twitter
1267	Sign Against Stroke @signagnststroke High blood pressure, also called #hypertension is the leading risk factor for #stroke GIF 10:21 AM Â· Nov 28, 2019Â·Buffer 9 Retweets 12 Likes	10	12	9	https://twitter.com/signagnststroke/status/1199981668720873473	twitter
1268	Sign Against Stroke @signagnststroke People with untreated #AFib are up to 5X more likely to experience a #stroke. #GAFAW2019 GIF 6:20 PM Â· Nov 21, 2019Â·Buffer 9 Retweets 1 Quote Tweet 9 Likes	10	9	9	https://twitter.com/signagnststroke/status/1197565374734229504	twitter
1269	Sign Against Stroke @signagnststroke Heart rhythm disorders are a major cause of death and disability. Knowing your pulse could save your life. #AFib #KnowYourPulse #GAFAW2019 GIF 2:15 PM Â· Nov 20, 2019Â·Buffer 11 Retweets 18 Likes	11	18	11	https://twitter.com/signagnststroke/status/1197141309842169856	twitter
1270	Sign Against Stroke @signagnststroke Heart rhythm disorders are a major cause of death and disability. Knowing your pulse could save your life. #AFib #KnowYourNumbers #GAFAW2019 GIF 6:20 PM Â· Nov 19, 2019Â·Buffer 3 Retweets 10 Likes	3	11	3	https://twitter.com/signagnststroke/status/1196840579436597253	twitter
1271	Sign Against Stroke @signagnststroke Sometimes even a 'little flutter' can cause a #stroke! Get your heart rhythm checked regularly, and help reduce your risk of #AFib-related stroke https://buff.ly/2JZD2bQ #KnowYourPulse #GAFAW2019 2:15 PM Â· Nov 19, 2019Â·Buffer 11 Retweets 2 Quote Tweets 19 Likes	11	19	11	https://twitter.com/signagnststroke/status/1196778936010772480	twitter
1272	Sign Against Stroke @signagnststroke [PS] The pt needs to understand how lifestyle impacts #AFib burden and symptoms. Once that is clear, they are generally responsive. The severely overweight have the greatest impact with their weight loss. #AHA19 8:20 PM Â· Nov 17, 2019Â·Twitter Web App 4 Retweets 2 Likes	4	2	4	https://twitter.com/signagnststroke/status/1196146072185389056	twitter
1273	Sign Against Stroke @signagnststroke [AG] Summary: #AFib independently increases risk of #stroke and likely, at least causal. AFib is also linked to other known stroke risk factors. More effective & safe ways needed to prevent and reduce AFib burden to determine if stroke risk can be eliminated. #AHA19 3:47 PM Â· Nov 17, 2019Â·Twitter Web App 5 Retweets 4 Likes	5	4	5	https://twitter.com/signagnststroke/status/1196077396711157760	twitter
1274	Sign Against Stroke @signagnststroke Â· Nov 5, 2019 People with untreated #AFib are up to 5X more likely to experience a #stroke. GIF 2 8 12	0	0	0	https://twitter.com/signagnststroke/status/1192364038853935105	twitter
1275	Sign Against Stroke @signagnststroke People with untreated #AFib are up to 5X more likely to experience a #stroke. GIF 6:20 PM Â· Nov 5, 2019Â·Buffer 8 Retweets 12 Likes	8	12	8	https://twitter.com/signagnststroke/status/1191767161192222720	twitter
1276	Sign Against Stroke @signagnststroke High blood pressure, also called #hypertension is the leading risk factor for #stroke GIF 10:47 AM Â· Nov 5, 2019Â·Twitter Web App 1 Retweet 6 Likes	1	6	1	https://twitter.com/signagnststroke/status/1191653202271391749	twitter
1277	Sign Against Stroke @signagnststroke Untreated diabetes can increase the risk of #stroke 2:15 PM Â· Nov 4, 2019Â·Buffer 5 Retweets 1 Quote Tweet 12 Likes	6	12	5	https://twitter.com/signagnststroke/status/1191343100595179522	twitter
1278	Sign Against Stroke @signagnststroke Heart rhythm disorders are a major cause of death and disability. Knowing your pulse could save your life. #AFib #KnowYourNumbers #stroke GIF 1:10 PM Â· Oct 28, 2019Â·Buffer 3 Retweets 13 Likes	4	14	3	https://twitter.com/signagnststroke/status/1188790024675966977	twitter
1279	Sign Against Stroke @signagnststroke Â· Oct 7, 2019 Heart rhythm disorders are a major cause of death and disability. Knowing your pulse could save your life. #AFib #KnowYourNumbers GIF 1 6 12	0	1	1	https://twitter.com/signagnststroke/status/1186895791719440384	twitter
1280	Sign Against Stroke @signagnststroke People with untreated #AFib are up to 5X more likely to experience a #stroke. GIF 6:20 PM Â· Oct 21, 2019Â·Buffer 4 Retweets 10 Likes	4	10	4	https://twitter.com/signagnststroke/status/1186316221760921600	twitter
1281	Sign Against Stroke @signagnststroke Heart rhythm disorders are a major cause of death and disability. Knowing your pulse could save your life. #AFib GIF 6:20 PM Â· Oct 17, 2019Â·Buffer 5 Retweets 1 Quote Tweet 15 Likes	6	16	5	https://twitter.com/signagnststroke/status/1184866677877563392	twitter
1282	Sign Against Stroke @signagnststroke Understanding a blood pressure test. #hypertension #stroke GIF 6:20 PM Â· Oct 16, 2019Â·Buffer 2 Retweets 1 Quote Tweet 8 Likes	2	8	2	https://twitter.com/signagnststroke/status/1184504294353133568	twitter
1283	Sign Against Stroke @signagnststroke High blood pressure, also called #hypertension is the leading risk factor for #stroke GIF 1:10 PM Â· Oct 16, 2019Â·Buffer 8 Retweets 11 Likes	8	11	8	https://twitter.com/signagnststroke/status/1184426267065683968	twitter
1284	Sign Against Stroke @signagnststroke Atrial Fibrillation (#AFib) is an irregular heartbeat, and the most common heart rhythm disorder. GIF 1:10 PM Â· Oct 11, 2019Â·Buffer 5 Retweets 10 Likes	6	10	5	https://twitter.com/signagnststroke/status/1182614336872824832	twitter
1285	Sign Against Stroke Retweeted ISTH @isth A4: Thrombosis does not discriminate. Clots can affect anyone regardless of location, age, ethnicity or race. The most important thing you can do to protect yourself from a life-threatening blood clot is to learn if you are at risk. #ClotChat #WTDay19 4:29 PM Â· Oct 9, 2019Â·Twitter Web App 14 Retweets 14 Likes	14	0	14	https://twitter.com/signagnststroke/status/1181939987857707008	twitter
1286	Sign Against Stroke Retweeted NBCA @StopTheClot A3: Other factors that can increase #bloodclot risk include: Clotting disorders, family history, atrial fibrillation, traumatic injury, lengthy immobility, smoking, being overweight. Learn more: http://bit.ly/2MzBBBz #ClotChat #WTDay19 #sharetostoptheclot 4:27 PM Â· Oct 9, 2019Â·Twitter Web App 3 Retweets 7 Likes	3	0	3	https://twitter.com/signagnststroke/status/1181939270497513472	twitter
1287	Sign Against Stroke Retweeted World Thrombosis Day @thrombosisday A1. Once formed, a #clot can slow or block normal blood flow, and can even break loose and travel to an organ. #ClotChat 4:11 PM Â· Oct 9, 2019Â·Twitter Web App 5 Retweets 13 Likes	5	0	5	https://twitter.com/signagnststroke/status/1181935523323154438	twitter
1288	Sign Against Stroke @signagnststroke Heart rhythm disorders are a major cause of death and disability. Knowing your pulse could save your life. #AFib #KnowYourNumbers GIF 1:10 PM Â· Oct 7, 2019Â·Buffer 6 Retweets 12 Likes	6	12	6	https://twitter.com/signagnststroke/status/1181164781270704128	twitter
1289	Sign Against Stroke @signagnststroke People with untreated #AFib are up to 5X more likely to experience a #stroke. GIF 6:20 PM Â· Sep 30, 2019Â·Buffer 5 Retweets 8 Likes	5	8	5	https://twitter.com/signagnststroke/status/1178706089673666563	twitter
1290	Sign Against Stroke @signagnststroke High blood pressure, also called #hypertension is the leading risk factor for #stroke GIF 6:20 PM Â· Sep 23, 2019Â·Buffer 6 Retweets 11 Likes	6	11	6	https://twitter.com/signagnststroke/status/1176169360483856385	twitter
1291	Sign Against Stroke @signagnststroke Heart rhythm disorders are a major cause of death and disability. Knowing your pulse could save your life. #AFib #KnowYourNumbers GIF 6:20 PM Â· Sep 19, 2019Â·Buffer 6 Retweets 2 Quote Tweets 13 Likes	6	13	6	https://twitter.com/signagnststroke/status/1174719806152552448	twitter
1292	Sign Against Stroke @signagnststroke Understanding a blood pressure test. #hypertension #stroke GIF 1:10 PM Â· Sep 18, 2019Â·Buffer 2 Retweets 8 Likes	2	8	2	https://twitter.com/signagnststroke/status/1174279406325551105	twitter
1293	Sign Against Stroke @signagnststroke High blood pressure, also called #hypertension is the leading risk factor for #stroke GIF 1:10 PM Â· Sep 9, 2019Â·Buffer 1 Retweet 1 Quote Tweet 9 Likes	1	9	1	https://twitter.com/signagnststroke/status/1171017921881083904	twitter
1294	Sign Against Stroke @signagnststroke RH: #Hypertension is a common, modifiable risk factor for #stroke patients living with #AFib who receive oral #anticoagulation therapy. #ESCCongress 5:38 PM Â· Sep 3, 2019Â·Twitter Web App 5 Retweets 12 Likes	5	12	5	https://twitter.com/signagnststroke/status/1168911174076895239	twitter
1295	Sign Against Stroke @signagnststroke RA: #Hypertension is one of the most prominent determinants of cerebral small vessel disease. #ESCCongress 5:18 PM Â· Sep 3, 2019Â·Twitter Web App 4 Retweets 1 Quote Tweet 10 Likes	4	10	4	https://twitter.com/signagnststroke/status/1168906163066417153	twitter
1296	Sign Against Stroke @signagnststroke PH: People living with #AFib have a 5X increased risk of experiencing ischaemic #stroke. Treatment with oral #anticoagulation reduces risk but can increase risk of bleeding. #ESCCongress 9:08 AM Â· Sep 2, 2019Â·Twitter Web App 3 Retweets 2 Likes	3	2	3	https://twitter.com/signagnststroke/status/1168420507831676930	twitter
1297	Sign Against Stroke @signagnststroke TK: Hypertensive heart disease is a major risk factor, and treatment reduces both #stroke and other cardiovascular events #ESCCongress 11:33 AM Â· Sep 1, 2019Â·Twitter Web App 1 Retweet 2 Likes	1	2	1	https://twitter.com/signagnststroke/status/1168094549618692097	twitter
1298	Sign Against Stroke @signagnststroke TK: Increased blood pressure is common in acute haemorrhagic #stroke, and associated with haematoma expansion, increased mortality, worse prognosis of neurological recovery, and personal dependency #ESCCongress 11:07 AM Â· Sep 1, 2019Â·Twitter Web App 2 Retweets 1 Quote Tweet 6 Likes	2	6	2	https://twitter.com/signagnststroke/status/1168088069649707008	twitter
1299	Sign Against Stroke @signagnststroke Â· Aug 20, 2019 Heart rhythm disorders are a major cause of death and disability. Knowing your pulse could save your life. #AFib #KnowYourNumbers GIF 1 12 21	0	1	1	https://twitter.com/signagnststroke/status/1164812405462859776	twitter
1300	Sign Against Stroke @signagnststroke Heart rhythm disorders are a major cause of death and disability. Knowing your pulse could save your life. #AFib #KnowYourNumbers GIF 6:20 PM Â· Aug 20, 2019Â·Buffer 11 Retweets 1 Quote Tweet 21 Likes	10	20	11	https://twitter.com/signagnststroke/status/1163848169442152449	twitter
1301	Sign Against Stroke @signagnststroke A #stroke can happen at any age. Nearly one quarter of people who experience a stroke are under 65 years old. #YoungStroke 1:10 PM Â· Aug 15, 2019Â·Buffer 12 Retweets 15 Likes	12	15	12	https://twitter.com/signagnststroke/status/1161958220904226816	twitter
1302	Sign Against Stroke @signagnststroke High blood pressure, also called #hypertension is the leading risk factor for #stroke 1:10 PM Â· Aug 14, 2019Â·Buffer 5 Retweets 4 Likes	5	4	5	https://twitter.com/signagnststroke/status/1161595834552791041	twitter
1303	Sign Against Stroke @signagnststroke Atrial Fibrillation (#AFib) is an irregular heartbeat, and the most common heart rhythm disorder. GIF 1:10 PM Â· Aug 13, 2019Â·Buffer 3 Retweets 9 Likes	3	10	3	https://twitter.com/signagnststroke/status/1161233450092941312	twitter
1304	Sign Against Stroke @signagnststroke EB: Heart failure is associated with a 5X increase in the risk of developing #AFib. #StopAfib19 4:01 PM Â· Aug 9, 2019Â·Twitter Web App 1 Retweet 1 Like	1	1	1	https://twitter.com/signagnststroke/status/1159827158627434498	twitter
1305	Sign Against Stroke @signagnststroke EB: Age, race, height, weight, systolic/diastolic blood pressure, current smoking, antihypertensive medication use, diabetes, myocardial infarction and heart failure are all risk factors for #AFib. #StopAfib19 4:00 PM Â· Aug 9, 2019Â·Twitter Web App 2 Retweets 2 Likes	2	3	2	https://twitter.com/signagnststroke/status/1159826795983704065	twitter
1306	Sign Against Stroke @signagnststroke Atrial Fibrillation (#AFib) is an irregular heartbeat, and the most common heart rhythm disorder. GIF 6:20 PM Â· Aug 6, 2019Â·Buffer 14 Retweets 20 Likes	14	21	14	https://twitter.com/signagnststroke/status/1158774748136054786	twitter
1307	Sign Against Stroke @signagnststroke Ten things we can do to help manage our #stroke risk. 1:10 PM Â· Aug 2, 2019Â·Buffer 5 Retweets 3 Quote Tweets 18 Likes	5	18	5	https://twitter.com/signagnststroke/status/1157247175430213634	twitter
1308	Sign Against Stroke @signagnststroke High blood pressure, also called #hypertension is the leading risk factor for #stroke 6:20 PM Â· Aug 1, 2019Â·Buffer 3 Retweets 1 Quote Tweet 7 Likes	3	7	3	https://twitter.com/signagnststroke/status/1156962802470404096	twitter
1309	Sign Against Stroke @signagnststroke Heart rhythm disorders are a major cause of death and disability. Knowing your pulse could save your life https://buff.ly/2G7Yb1y #AFib #stroke #KnowYourPulse 1:10 PM Â· Jul 31, 2019Â·Buffer 12 Retweets 1 Quote Tweet 21 Likes	12	21	12	https://twitter.com/signagnststroke/status/1156522405390684160	twitter
1310	Sign Against Stroke @signagnststroke Atrial Fibrillation (#AFib) is an irregular heartbeat, and the most common heart rhythm disorder GIF 6:20 PM Â· Jul 29, 2019Â·Buffer 9 Retweets 19 Likes	8	19	8	https://twitter.com/signagnststroke/status/1155875673103360007	twitter
1311	Sign Against Stroke @signagnststroke A #stroke can happen at any age. Nearly one quarter of people who experience a stroke are under 65 years old. #YoungStroke 6:20 PM Â· Jul 25, 2019Â·Buffer 21 Retweets 2 Quote Tweets 35 Likes	21	36	21	https://twitter.com/signagnststroke/status/1154426110739918850	twitter
1312	Sign Against Stroke @signagnststroke Some of the different types of atrial fibrillation (#AFib) based on presentation and duration: 6:20 PM Â· Jul 16, 2019Â·Buffer 3 Retweets 5 Likes	3	5	3	https://twitter.com/signagnststroke/status/1151164596629192704	twitter
[truncated: 6,195 more rows]
